# Supplementary material for: Ontogeny of the spinal cord dorsal horn
Source: Science. Author manuscript; Available in PMC 2026 Feb 6. (PMC12879194; doi:10.1126/science.adx5781)
Supplement: table-Table_S1 [file NIHMS2135978-supplement-table-Table_S1.xlsx]

## Sheet: Sheet1
Sample	Sample index	Cells retrieved	Mean reads per cell	Mean genes per cell	nFeature_RNA >	%percent.mt <	Neurons / sample	Age	Segment	Notes
14A	SI-GA-G1	12634	41083	2678	500	5	2731	E14.5	Cervical	None
14B	SI-GA-G2	12363	41183	2918	500	5	3336	E14.5	Cervical	None
14C	SI-GA-G3	9576	46151	2359	500	5	1751	E14.5	Cervical	None
14D	SI-GA-G4	7945	48082	2448	500	5	2493	E14.5	Cervical	None
14E	SI-GA-G5	13317	34404	1594	500	5	2376	E14.5	Cervical	None
14F	SI-GA-G6	7507	51770	3713	500	5	2563	E14.5	Cervical	None
16A	SI-GA-F7	13350	45507	3059	500	5	3124	E16.5	Cervical	None
16B	SI-GA-F8	Excluded	Excluded	Excluded	Excluded	Excluded	Excluded	E16.5	Cervical	Poor emulsion; excluded
16C	SI-GA-G7	7759	49781	2796	500	5	1045	E16.5	Cervical	None
16D	SI-GA-G8	8245	50412	2836	500	5	1037	E16.5	Cervical	None
16E	SI-GA-G9	12730	43743	2463	500	5	3093	E16.5	Cervical	None
16F	SI-GA-G10	8399	49602	3203	500	5	2752	E16.5	Cervical	None
16G	SI-GA-H1	15775	43041	2973	500	5	2769	E16.5	Cervical	None
16H	SI-GA-H2	14174	41088	2806	500	5	2664	E16.5	Cervical	None
16LA	SI-GA-H3	11834	48483	3718	200	8	4023	E16.5	Lumbosacral	None
16LB	SI-GA-H4	35257	15364	1266	200	8	2944	E16.5	Lumbosacral	None
16LC	SI-GA-H5	7802	66608	4403	200	8	3822	E16.5	Lumbosacral	None
16LD	SI-GA-H6	8509	36892	3267	200	8	3893	E16.5	Lumbosacral	None
16LE	SI-GA-H7	7383	106417	5059	3000	8	2615	E16.5	Lumbosacral	Minor emulsion failure; filters set high
16LF	SI-GA-H8	8258	65626	4334	200	8	3428	E16.5	Lumbosacral	None
16LG	SI-TT-A1	8858	57587	5112	200	8	3846	E16.5	Lumbosacral	None
16LH	SI-TT-A2	9583	63766	4999	200	8	3673	E16.5	Lumbosacral	None
16TA	SI-GA-E12	993	178101	730	500	5	32	E16.5	Thoracic	None
16TB	SI-GA-F10	10666	51835	4624	2500	5	4550	E16.5	Thoracic	Minor emulsion failure; filters set high
16TC	SI-GA-F11	16619	31028	3876	500	5	7114	E16.5	Thoracic	None
16TD	SI-GA-F12	15928	32305	3790	500	5	6994	E16.5	Thoracic	None
16TE	SI-TT-A3	29398	28327	1623	500	5	4218	E16.5	Thoracic	None
16TF	SI-TT-A4	6598	111576	6382	500	5	4659	E16.5	Thoracic	None
16TG	SI-TT-A5	7840	94765	5769	200	8	3168	E16.5	Thoracic	None
16TH	SI-TT-A6	8122	76001	5651	200	8	3335	E16.5	Thoracic	None
