# Supplementary material for: Ontogeny of the spinal cord dorsal horn
Source: Science. Author manuscript; Available in PMC 2026 Feb 6. (PMC12879194; doi:10.1126/science.adx5781)
Supplement: table-Table_S3 [file NIHMS2135978-supplement-table-Table_S3.xlsx]

## Sheet: Sheet1
neuron types	frequency	percent composition	Mean genes per cell	Mean silhouette score	Mean LISI score
CSF-CN	811	0.862326	4884.35	0.564226	1.06898
dI1	3098	3.29406	5593.62	0.0269904	1.11943
dI2	3783	4.02241	5764.7	-0.0552965	1.10369
dI3	1604	1.70551	5677.58	0.208084	1.11924
dI4	819	0.870832	5523.94	0.223694	1.3166
dI5	709	0.75387	6353.57	0.192646	1.12717
dI6	2617	2.78262	5539.52	-0.0133852	1.24671
dILA1	3668	3.90014	4889.61	0.0868112	1.0341
dILA2	8516	9.05495	4559.64	0.112915	1.05083
dILA3	8695	9.24528	5023.28	0.0328348	1.0539
dILA4	4998	5.31431	4691.96	0.203464	1.05198
dILA5	5052	5.37173	4250.41	0.303242	1.04178
dILA6	4632	4.92514	4335.86	0.215673	1.08914
dILB1	2667	2.83579	5618.6	0.200087	1.06214
dILB2	6304	6.70296	4299.44	0.327612	1.02088
dILB3	4044	4.29993	4275.06	0.444092	1.02969
dILB4	1733	1.84268	4914.62	0.21952	1.12107
dILB5	4851	5.158	4677.45	0.363075	1.04414
dILB6	6284	6.68169	4478.11	0.0693086	1.06256
HB9-Int	78	0.0829364	5981.53	0.427727	1.10815
hindbrain	290	0.308353	3927.02	0.111834	Not calculated
Immature	5037	5.35578	4094.73	0.020971	Not calculated
MN	794	0.84425	6991.42	0.27332	1.01823
other	108	0.114835	6290.32	0.22836	Not calculated
v0c	233	0.247746	6480.32	0.119236	1.27912
v0d	1410	1.49923	5945.84	0.010501	1.38835
v0v	1171	1.24511	5848.22	-0.00102345	1.53581
v1	3785	4.02454	5796.79	0.0113659	1.16359
v2a	2011	2.13827	5434.53	0.0605944	1.08187
v2b	2169	2.30627	5348.93	0.0197032	1.08874
v3	2077	2.20845	5778.06	0.0066368	1.19921
