# Supplementary material for: Ontogeny of the spinal cord dorsal horn
Source: Science. Author manuscript; Available in PMC 2026 Feb 6. (PMC12879194; doi:10.1126/science.adx5781)
Supplement: table-Table_S5 [file NIHMS2135978-supplement-table-Table_S5.xlsx]

## Sheet: Sheet1
	CSF-cN	MN	Npy	Rorb	MI	Cdh3	Pdyn	Megf11	Maf	Cpne4	Prkcg	Reln	Rreb1	Sox5	ME/Lmx1b	ME	VE	Chat	VI
CSF-CN	8.5496	52.5809	49.0891	49.91	47.9811	49.7907	49.9442	49.1898	49.6647	51.5704	49.4073	51.7448	49.0895	49.5589	47.8429	47.4912	48.538	49.6882	48.4941
MN	45.6337	0	29.0838	31.0962	26.5862	31.2064	32.254	27.5117	30.4894	33.5497	30.3856	33.8213	28.115	29.926	26.0733	23.6064	23.5469	25.5439	24.1396
dILA1	41.4278	28.1519	3.03757	16.6036	11.6966	18.9397	18.814	16.3471	19.493	23.4742	19.2561	23.5764	16.62	18.7494	15.3395	14.5522	14.2542	16.6625	14.5889
dILA2	42.8673	31.4292	17.0693	2.22983	15.9407	16.3928	20.2652	20.9738	20.9585	24.2443	20.8772	24.9579	20.2945	21.1822	19.8795	19.7579	20.1002	20.8378	20.2488
dILA3	41.0011	27.2488	14.3824	16.0288	5.68905	15.5806	18.6577	16.2419	18.9309	23.5544	18.8918	24.0778	15.9608	18.6061	13.878	12.4081	12.1708	15.0882	12.1143
dILA4	43.427	32.6707	21.0761	16.6832	18.9619	3.65751	20.1305	23.6215	22.596	26.3356	22.9877	27.4853	22.7171	23.3935	21.866	21.8762	22.7004	21.6833	22.4655
dILA5	42.9816	32.8653	18.8128	19.7135	17.7835	18.9241	2.35754	23.0025	23.1321	26.046	22.8282	25.805	20.4892	21.8235	20.2145	20.6806	22.2306	20.7189	22.5654
dILA6	40.8576	32.5555	20.9045	22.8175	14.9851	22.3135	19.5684	23.0591	22.676	26.0678	21.992	26.4165	20.2866	21.8938	16.9751	17.6263	21.1706	21.9181	21.3039
dILB1	42.3304	27.8504	18.553	21.5466	16.6628	22.8977	23.6987	2.34983	18.7528	23.9542	19.9044	24.7258	16.6331	19.458	14.2416	15.3764	13.97	19.8726	16.3074
dILB2	43.906	33.1727	23.0856	23.2521	21.671	24.106	25.3518	21.1791	6.19162	7.15464	6.66833	20.5248	20.2461	19.7291	20.4722	21.744	22.6383	24.3747	23.7609
dILB3	46.7726	36.8773	27.0926	27.4175	26.8501	29.3622	28.4875	27.1698	24.0527	20.0517	22.5064	4.48025	22.4541	22.2575	25.5466	26.793	27.7517	29.6477	29.0519
dILB4	43.239	30.3662	19.9232	21.7883	18.5767	23.3	22.2528	18.449	19.7032	22.0617	19.0308	17.9113	5.55432	11.9135	16.9364	17.8855	18.6066	21.9097	20.5249
dILB5	45.2262	34.2888	24.4709	25.0431	23.6217	26.3186	25.7666	23.6584	21.9306	23.7606	20.7185	22.2479	17.1638	7.25047	22.3402	23.3193	24.2457	26.2577	25.7388
dILB6	40.4917	29.2774	18.2218	20.5235	14.3265	20.7778	20.1555	15.5711	17.5327	21.8453	16.9713	22.4702	14.4532	17.0942	5.53962	13.5754	16.2884	19.1077	18.2335
dI1	41.3684	25.2202	17.6409	20.873	13.3448	21.8861	22.8582	14.7491	19.8276	24.1028	19.3199	24.2274	15.8259	18.5212	12.1764	8.93288	5.61947	16.3504	10.8322
dI2	40.827	23.8874	17.1178	19.9006	11.575	20.3567	21.6152	14.0585	18.7254	22.9115	18.2094	23.697	14.1806	17.6737	11.1279	6.65451	5.04561	15.4139	8.02155
dI3	41.3568	22.4587	17.5507	21.055	13.2133	22.0235	23.0758	13.5015	19.6997	24.1424	19.5194	24.6769	16.3881	18.9168	12.4192	8.52861	3.93807	15.8791	8.51346
dI4	41.3642	25.0127	14.4457	18.8225	10.1127	19.9025	21.8847	15.5047	20.1978	24.5346	20.2253	25.1313	17.0143	19.35	14.309	11.0162	7.19281	13.3342	4.8935
dI5	42.0224	21.9429	18.0507	22.0034	15.5737	22.4726	23.6783	13.0693	19.731	23.661	19.8968	24.2271	15.2916	18.4569	12.8402	10.9504	8.66367	16.6115	12.2781
dI6	41.342	24.8065	17.2511	20.2596	11.7979	20.3689	21.4887	17.2394	20.4214	24.5674	20.3864	25.4605	18.0395	20.2299	15.006	11.7343	10.5975	6.43587	7.89471
v0d	40.9225	23.9825	17.3569	20.5201	10.7432	20.5252	22.1008	16.1772	20.1769	24.6637	20.3394	25.5735	17.8055	19.9994	14.0694	9.65166	7.60933	12.1094	2.80294
v0v	40.9978	22.9172	17.9575	20.6858	11.4881	20.9591	22.2907	14.8031	19.3591	23.9973	19.3305	24.7117	16.1524	18.5727	12.4208	6.6837	4.54183	14.9032	7.0256
v0c	42.8493	17.2931	20.8264	24.4816	18.4649	24.7086	25.9655	19.0558	23.6764	27.4553	23.5206	27.7074	19.7766	22.2044	17.3497	13.2443	12.7802	18.1283	14.3133
v1	41.4495	24.6438	17.4432	20.6234	11.6798	20.9236	22.76	16.4402	20.7782	25.1836	20.8149	26.1541	18.0085	20.3636	14.7018	10.0297	7.11404	15.1499	3.24019
v2a	42.429	26.0009	20.7998	24.0062	17.1877	24.237	25.1333	19.2437	22.4845	26.5897	22.2475	26.9053	19.82	21.8979	16.788	11.1623	12.4331	19.2975	14.9216
v2b	36.0724	25.4449	17.6722	20.6168	12.4722	20.8311	22.4912	16.9082	20.8261	25.1037	20.6318	25.7441	18.3673	20.3725	15.0398	11.3504	10.2589	12.4753	7.57458
v3	40.4249	23.5586	18.5804	21.5571	12.7845	21.9086	22.8988	15.8838	20.0808	24.7507	19.949	25.086	16.9831	19.2219	13.3258	7.19756	7.13658	16.5421	10.653
HB9-Int	41.0942	19.0725	19.1982	23.4572	17.1426	24.5152	25.0057	17.7012	21.9221	25.9453	21.1424	26.1689	18.4901	21.0725	16.4579	10.9639	10.3437	18.4686	12.9103
