# Supplementary material for: Ontogeny of the spinal cord dorsal horn
Source: Science. Author manuscript; Available in PMC 2026 Feb 6. (PMC12879194; doi:10.1126/science.adx5781)
Supplement: table-Table_S6 [file NIHMS2135978-supplement-table-Table_S6.xlsx]

## Sheet: Sheet1
refined dIL types	frequency	percent composition	Mean genes per cell	Mean silhouette score	Mean LISI score
dILA1-A1	179	0.291322	4971.84	0.102697	1.51661
dILA1-A1-L	53	0.0862574	4921.91	0.0515217	2.11458
dILA1-A2	230	0.374325	4900.92	0.0283619	1.50354
dILA1-A3	120	0.1953	3888.58	0.0853679	1.51802
dILA1-A4	95	0.154612	4720.31	0.191038	1.43116
dILA1-A5	181	0.294577	4870.19	0.155695	1.37602
dILA1-A6	268	0.43617	4931.96	-0.0234683	1.48929
dILA1-A7	69	0.112297	5807.14	0.0657976	2.09215
dILA1-B1	92	0.14973	4532.05	0.141344	1.75899
dILA1-B2	147	0.239242	5239.5	0.117801	1.43192
dILA1-B3	160	0.2604	5183.34	0.170047	1.40551
dILA1-C1	245	0.398737	5720.33	0.0685629	1.34202
dILA1-C2	320	0.520799	4985.88	0.242437	1.23166
dILA1-C3	397	0.646117	4407.26	0.168619	1.22636
dILA1-C4	563	0.916281	4552.5	0.311838	1.17265
dILA1-D1	91	0.148102	6095.91	0.147868	1.61035
dILA1-D2	288	0.468719	4764.72	0.0809815	1.32533
dILA1-E1	117	0.190417	5268.22	0.268641	1.22281
dILA1-E2	53	0.0862574	5065.62	0.0295464	2.11403
dILA2-A	201	0.327127	4810.74	-0.0126808	1.90948
dILA2-B	164	0.26691	5149	0.000405317	1.89057
dILA2-C	103	0.167632	4881.56	0.191273	1.52534
dILA2-D	188	0.30597	4756.06	0.125588	1.28868
dILA2-E	1318	2.14504	4144.21	0.337033	1.08742
dILA2-F	1336	2.17434	4222.29	0.240314	1.0996
dILA2-G	813	1.32316	4687.26	0.170454	1.24665
dILA2-H	1146	1.86511	4509.43	0.268135	1.13696
dILA2-I	1217	1.98067	4171.73	0.211621	1.14543
dILA2-J	586	0.953714	4532.84	0.136254	1.32928
dILA2-K	519	0.844672	5446.58	0.141555	1.238
dILA2-L	481	0.782827	5247.83	0.144363	1.18555
dILA2-M	240	0.3906	5549.27	0.195022	1.29748
dILA2-X	204	0.33201	5509.36	0.0976294	1.62957
dILA3-1A	227	0.369442	5023.89	0.128864	1.3384
dILA3-1B	366	0.595664	5547.51	0.015448	1.41439
dILA3-1C	311	0.506152	4385.37	0.211896	1.26179
dILA3-1D1	190	0.309225	4575.02	0.0534355	1.68061
dILA3-1D2	239	0.388972	4821.56	0.118443	1.4118
dILA3-1E	132	0.21483	5024.8	0.11525	1.37486
dILA3-1F	270	0.439425	5212.93	0.109835	1.34023
dILA3-1G	187	0.304342	5390.02	0.0492316	1.61118
dILA3-1H	261	0.424777	6105.33	0.220417	1.20437
dILA3-1X-L	214	0.348285	4985.9	0.0478372	1.5782
dILA3-1X1	622	1.0123	5717.61	-0.0229547	1.57565
dILA3-1X2	531	0.864202	5568.02	0.103735	1.42693
dILA3-2A	517	0.841417	4410.77	0.0425102	1.46627
dILA3-2B1	313	0.509407	4138.65	0.117315	1.35234
dILA3-2B2	307	0.499642	4115.49	0.0254673	1.51701
dILA3-2C1	326	0.530564	5353.26	0.212343	1.20715
dILA3-2C2	139	0.226222	5580.02	0.109256	1.4657
dILA3-2X	793	1.29061	4759.2	0.105677	1.24238
dILA3-3A1	403	0.655882	4743.23	0.133311	1.51882
dILA3-3A2	238	0.387345	5283.53	0.140462	1.34123
dILA3-3B	342	0.556604	4721.01	0.0840623	1.42588
dILA3-3C	233	0.379207	4777.06	0.151248	1.55221
dILA3-3D	459	0.747022	4734.06	0.0261555	1.43984
dILA3-3E1	175	0.284812	4941.51	0.0670638	1.62106
dILA3-3E2	182	0.296205	5281.05	0.127069	1.50362
dILA3-3X1	518	0.843044	5278.34	0.0739655	1.40732
dILA3-3X2	200	0.3255	5526.19	0.0961009	1.47872
dILA4-A	331	0.538702	5080.38	0.228153	1.2136
dILA4-B	335	0.545212	4454.63	0.149866	1.3305
dILA4-C	232	0.37758	4232.93	0.222035	1.34108
dILA4-D	810	1.31827	4314.12	0.0443937	1.3335
dILA4-E	377	0.613567	4475.45	0.145998	1.35249
dILA4-F	300	0.488249	4577.26	0.108103	1.72707
dILA4-G	427	0.694942	4823.3	-0.0402441	1.65069
dILA4-H	379	0.616822	4971.5	0.153926	1.49551
dILA4-I	412	0.670529	5149.48	0.0805012	1.45422
dILA4-Imm	140	0.22785	4367.59	0.00801391	1.92364
dILA4-J	522	0.849554	5043.02	0.0848781	1.34909
dILA4-K	155	0.252262	4660.15	0.0763672	1.77066
dILA4-L	233	0.379207	4336.32	0.185941	1.33616
dILA4-M	236	0.38409	5061.78	0.0719953	1.35156
dILA4-X	109	0.177397	4615.44	0.276863	1.36142
dILA5-A1	190	0.309225	4715.74	0.0990873	1.55218
dILA5-A2	198	0.322245	4755.39	0.120365	1.79091
dILA5-A3	787	1.28084	4053.16	-0.000614375	1.57536
dILA5-A4	687	1.11809	4316.22	0.0589286	1.62599
dILA5-A5	637	1.03672	4292.11	0.0747643	1.63621
dILA5-A6	1053	1.71376	4113.18	0.0455779	1.28167
dILA5-B1	284	0.462209	4254.24	0.0414291	1.56295
dILA5-B2	302	0.491504	4273.11	0.056641	1.52165
dILA5-B3	211	0.343402	3938.47	0.118463	1.95196
dILA5-B4	215	0.349912	4315.74	0.0833946	1.83162
dILA5-B5	377	0.613567	4213.82	0.183604	1.22425
dILA5-X	111	0.180652	5126.05	0.149777	1.42263
dILA6-A1	151	0.245752	4637.1	0.0562603	1.84318
dILA6-A2	443	0.720982	4557.48	0.241648	1.22297
dILA6-B1	847	1.37849	4119.62	0.140253	1.36084
dILA6-B2	1119	1.82117	4329.32	0.0812314	1.23102
dILA6-C1	783	1.27433	4145.93	0.0523746	1.36685
dILA6-C1a	298	0.484994	4536.86	0.0760692	1.48419
dILA6-C1b	225	0.366187	5034.57	0.22769	1.85943
dILA6-C2	766	1.24666	4307.67	0.103001	1.19502
dILB1-A1	33	0.0537074	5931.03	0.190426	2.1631
dILB1-A2	88	0.14322	5856.64	0.219167	1.58401
dILB1-A3	117	0.190417	5656.21	0.244864	1.96515
dILB1-A4	334	0.543584	5312.69	0.291675	1.43972
dILB1-A5	230	0.374325	5326.88	0.336486	1.46356
dILB1-B1	602	0.979754	5773.02	0.363175	1.44019
dILB1-B2	480	0.781199	5465.57	0.363214	1.32935
dILB1-B3	215	0.349912	5829.66	0.287427	1.49086
dILB1-X1	32	0.0520799	5737.88	0.166637	2.10496
dILB1-X2	73	0.118807	5976.75	0.174063	1.44964
dILB1-X3	62	0.100905	6523.81	0.159892	1.61314
dILB1-X4	63	0.102532	5934.08	0.169522	1.89045
dILB1-X5	41	0.0667274	6124.78	0.121132	2.11578
dILB1-Z1	87	0.141592	5514.92	0.252638	1.93887
dILB1-Z2	140	0.22785	5331.68	0.328268	1.73825
dILB1-Z3	70	0.113925	5493.01	0.153574	1.70301
dILB2-A1	130	0.211575	5737.66	-0.0783761	1.54727
dILB2-A2	151	0.245752	5578.42	0.0412884	1.33286
dILB2-A3	319	0.519172	5437.01	0.14168	1.17611
dILB2-A4	317	0.515917	4711	0.305368	1.4324
dILB2-B1	462	0.751904	4285.32	0.434704	1.42161
dILB2-B2	1997	3.25011	3816.48	0.468819	1.21207
dILB2-B3	1129	1.83745	4083.85	0.453001	1.40129
dILB2-C1	580	0.943949	4207.45	0.353853	1.51852
dILB2-C2	211	0.343402	4969.91	0.272823	1.87074
dILB2-C3	506	0.823514	4329.93	0.130169	1.40285
dILB2-Z1	54	0.0878849	5215.8	-0.121598	1.82509
dILB2-Z2	257	0.418267	4844.57	0.050791	1.23893
dILB2-Z3A	121	0.196927	4970.05	-0.0468963	1.12511
dILB2-Z3B	70	0.113925	3823.99	0.086798	1.63098
dILB3-A	769	1.25155	4199.17	0.316663	1.31655
dILB3-B	746	1.21411	4081.73	0.522907	1.33109
dILB3-C	1624	2.64306	4223.27	0.515574	1.27952
dILB3-D	905	1.47289	4591.83	0.360977	1.25043
dILB4-A	281	0.457327	5170.63	0.163338	1.45043
dILB4-B1	363	0.590782	5182.91	0.348106	1.37036
dILB4-B2	167	0.271792	5464.01	0.308936	1.66414
dILB4-C	342	0.556604	4881.12	0.152347	1.26123
dILB4-Imm	294	0.478484	4183.27	0.219383	1.76678
dILB4-X	286	0.465464	4793.61	0.233846	1.08799
dILB5-A1	361	0.587527	4743.32	0.0141167	1.45523
dILB5-A2	683	1.11158	4636.71	0.301966	1.48752
dILB5-A3	1066	1.73491	4880.75	0.460819	1.58385
dILB5-A4	1149	1.87	4670.84	0.48936	1.43546
dILB5-B1	690	1.12297	4650.68	0.457333	1.51034
dILB5-B2	415	0.675412	5049.89	0.303796	1.61055
dILB5-Imm	487	0.792592	3976.86	0.161912	1.6768
dILB6-A1	210	0.341775	4975.02	-0.0271865	1.43974
dILB6-AX	71	0.115552	5249.58	0.0291156	2.01044
dILB6-AZ1	323	0.525682	4913.59	0.0944914	1.27157
dILB6-AZ2	170	0.276675	5100.09	0.147646	1.37308
dILB6-B1	527	0.857692	4236.96	0.106643	1.40984
dILB6-BX	71	0.115552	5211.89	0.106988	1.84049
dILB6-BZ1	407	0.662392	4671.61	0.213726	1.42381
dILB6-BZ2	594	0.966734	4924.67	0.240721	1.30558
dILB6-C1	625	1.01719	4338.14	0.226514	1.27463
dILB6-CZ1	234	0.380835	4720.58	0.234851	1.42295
dILB6-CZ2	1245	2.02624	4277.12	0.275444	1.18913
dILB6-D1	679	1.10507	4537.69	0.234597	1.2863
dILB6-DZ1	197	0.320617	3774.22	0.291735	1.65529
dILB6-DZ1-L	175	0.284812	4677.9	0.232284	1.83262
dILB6-E1	756	1.23039	4041.19	0.235924	1.24285
