# Supplementary material for: Ontogeny of the spinal cord dorsal horn
Source: Science. Author manuscript; Available in PMC 2026 Feb 6. (PMC12879194; doi:10.1126/science.adx5781)
Supplement: table-Table_S9 [file NIHMS2135978-supplement-table-Table_S9.xlsx]

## Sheet: Sheet1
Russ refined	Roome refined - corresponding types
Excit-1	dILB2-C3
Excit-2	dILB2-C1,C2
Excit-3	dILB2-B
Excit-4	dILB2-B
Excit-5	dILB2-B, A4
Excit-6	dILB2-A1 - A3
Excit-7	dILB2-B
Excit-8	dILB3-A
Excit-9	dILB3-B
Excit-10	dILB3-C,D
Excit-11	dILB4-A
Excit-12	dILB4
Excit-13	dILB4
Excit-14	dILB4
Excit-15	dILB4
Excit-16	dILB5-A
Excit-17	dILB5-A
Excit-18	dILB5-B1
Excit-19	dILB5-B2
Excit-20	dILB1
Excit-21	dI5
Excit-22	dI5
Excit-23	dILB6 (Zic-high)
Excit-24	dILB6
Excit-25	dILB6 (Zic-low)
Excit-26	Early-born / ventral
Excit-27	Early-born / ventral
Excit-28	Early-born / ventral
Excit-29	Early-born / ventral
Inhib-1	dILA2-I-K, dILA3-1F
Inhib-2	dILA2-E,F
Inhib-3	dILA2-G,H
Inhib-4	dILA2-G,H
Inhib-5	dILA2-G,H
Inhib-6	dILA4-A - D, X
Inhib-7	dILA4-E - J
Inhib-8	dILA3-3
Inhib-9	dILA5-B
Inhib-10	dILA5-A
Inhib-11	dILA5-A
Inhib-12	dILA1 (Zic-low)
Inhib-13	dILA1 (Zic-high)
Inhib-14	Early-born / ventral
Inhib-15	dILA6
Inhib-16	dILA3-1, dILA2-A-D
Inhib-17	dILA3-1,2
Inhib-18	dILA2 (L-M); dILA3 (1G-1H)
Inhib-19	dILA3-1,2
Inhib-20	Early-born / ventral
Inhib-21	Early-born / ventral
