# Supplementary material for: Ontogeny of the spinal cord dorsal horn
Source: Science. Author manuscript; Available in PMC 2026 Feb 6. (PMC12879194; doi:10.1126/science.adx5781)
Supplement: table-Table_S13 [file NIHMS2135978-supplement-table-Table_S13.xlsx]

## Sheet: Custom panel
Genes	Ensembl_ID	Num_Probesets	Codewords	Annotation	Panel
2600014E21Rik	ENSMUSG00000100303	8	NA	NA	XED3D3
4933411E02Rik	ENSMUSG00000110876	8	NA	NA	XED3D3
Abi3bp	ENSMUSG00000035258	8	NA	NA	XED3D3
Alkal2	ENSMUSG00000054204	8	NA	NA	XED3D3
Barhl1	ENSMUSG00000026805	8	NA	NA	XED3D3
Bhlhe23	ENSMUSG00000045493	8	NA	NA	XED3D3
Bnc2	ENSMUSG00000028487	8	NA	NA	XED3D3
C1ql1	ENSMUSG00000045532	6	NA	NA	XED3D3
C1ql3	ENSMUSG00000049630	8	NA	NA	XED3D3
Calcr	ENSMUSG00000023964	8	NA	NA	XED3D3
Cdh23	ENSMUSG00000012819	8	NA	NA	XED3D3
Dmbx1	ENSMUSG00000028707	8	NA	NA	XED3D3
Dmrt3	ENSMUSG00000042372	8	NA	NA	XED3D3
Drd1	ENSMUSG00000021478	8	NA	NA	XED3D3
En1	ENSMUSG00000058665	7	NA	NA	XED3D3
Esr1	ENSMUSG00000019768	8	NA	NA	XED3D3
Etv1	ENSMUSG00000004151	8	NA	NA	XED3D3
Evx1	ENSMUSG00000005503	8	NA	NA	XED3D3
Foxa2	ENSMUSG00000037025	8	NA	NA	XED3D3
Foxb1	ENSMUSG00000059246	8	NA	NA	XED3D3
Foxd3	ENSMUSG00000067261	1	NA	NA	XED3D3
Foxo1	ENSMUSG00000044167	8	NA	NA	XED3D3
Gal	ENSMUSG00000024907	6	NA	NA	XED3D3
Gata3	ENSMUSG00000015619	8	NA	NA	XED3D3
Gbx1	ENSMUSG00000067724	8	NA	NA	XED3D3
Gbx2	ENSMUSG00000034486	8	NA	NA	XED3D3
Gm6213	ENSMUSG00000109827	8	NA	NA	XED3D3
Grp	ENSMUSG00000024517	6	NA	NA	XED3D3
Grpr	ENSMUSG00000031364	8	NA	NA	XED3D3
Il33	ENSMUSG00000024810	8	NA	NA	XED3D3
Irx2	ENSMUSG00000001504	8	NA	NA	XED3D3
Irx4	ENSMUSG00000021604	8	NA	NA	XED3D3
Isl1	ENSMUSG00000042258	8	NA	NA	XED3D3
Islr2	ENSMUSG00000051243	8	NA	NA	XED3D3
Krt71	ENSMUSG00000051879	8	NA	NA	XED3D3
Lbx1	ENSMUSG00000025216	7	NA	NA	XED3D3
Lhx1	ENSMUSG00000018698	8	NA	NA	XED3D3
Lhx2	ENSMUSG00000000247	8	NA	NA	XED3D3
Lhx9	ENSMUSG00000019230	8	NA	NA	XED3D3
Lmx1b	ENSMUSG00000038765	8	NA	NA	XED3D3
Lpl	ENSMUSG00000015568	8	NA	NA	XED3D3
Maf	ENSMUSG00000055435	8	NA	NA	XED3D3
Mafa	ENSMUSG00000047591	3	NA	NA	XED3D3
Mafb	ENSMUSG00000074622	8	NA	NA	XED3D3
Mcoln3	ENSMUSG00000036853	8	NA	NA	XED3D3
Mnx1	ENSMUSG00000001566	8	NA	NA	XED3D3
Neurod2	ENSMUSG00000038255	5	NA	NA	XED3D3
Neurog2	ENSMUSG00000027967	8	NA	NA	XED3D3
Nfib	ENSMUSG00000008575	8	NA	NA	XED3D3
Nkx2-2	ENSMUSG00000027434	7	NA	NA	XED3D3
Nms	ENSMUSG00000067604	8	NA	NA	XED3D3
Nmu	ENSMUSG00000029236	6	NA	NA	XED3D3
Nos1	ENSMUSG00000029361	8	NA	NA	XED3D3
Npas1	ENSMUSG00000001988	4	NA	NA	XED3D3
Nr4a2	ENSMUSG00000026826	8	NA	NA	XED3D3
Nr5a2	ENSMUSG00000026398	8	NA	NA	XED3D3
Ntng2	ENSMUSG00000035513	8	NA	NA	XED3D3
Nxph2	ENSMUSG00000069132	8	NA	NA	XED3D3
Olig3	ENSMUSG00000045591	8	NA	NA	XED3D3
Onecut1	ENSMUSG00000043013	8	NA	NA	XED3D3
Osr1	ENSMUSG00000048387	8	NA	NA	XED3D3
Otp	ENSMUSG00000021685	8	NA	NA	XED3D3
Pax2	ENSMUSG00000004231	8	NA	NA	XED3D3
Pax5	ENSMUSG00000014030	8	NA	NA	XED3D3
Phox2a	ENSMUSG00000007946	4	NA	NA	XED3D3
Pitx2	ENSMUSG00000028023	8	NA	NA	XED3D3
Pkd2l1	ENSMUSG00000037578	8	NA	NA	XED3D3
Plscr5	ENSMUSG00000095654	8	NA	NA	XED3D3
Pou4f1	ENSMUSG00000048349	8	NA	NA	XED3D3
Pou4f2	ENSMUSG00000031688	8	NA	NA	XED3D3
Pou4f3	ENSMUSG00000024497	8	NA	NA	XED3D3
Pou6f2	ENSMUSG00000009734	6	NA	NA	XED3D3
Pth2r	ENSMUSG00000025946	8	NA	NA	XED3D3
Rasgrp1	ENSMUSG00000027347	8	NA	NA	XED3D3
Rxrg	ENSMUSG00000015843	8	NA	NA	XED3D3
Shox2	ENSMUSG00000027833	8	NA	NA	XED3D3
Sim1	ENSMUSG00000019913	8	NA	NA	XED3D3
Skor2	ENSMUSG00000091519	8	NA	NA	XED3D3
Slc18a3	ENSMUSG00000100241	7	NA	NA	XED3D3
Slc32a1	ENSMUSG00000037771	7	NA	NA	XED3D3
Sox1	ENSMUSG00000096014	8	NA	NA	XED3D3
Sox6	ENSMUSG00000051910	8	NA	NA	XED3D3
Sp8	ENSMUSG00000048562	8	NA	NA	XED3D3
Sp9	ENSMUSG00000068859	8	NA	NA	XED3D3
Syt10	ENSMUSG00000063260	8	NA	NA	XED3D3
Tac1	ENSMUSG00000061762	8	NA	NA	XED3D3
Tac2	ENSMUSG00000025400	5	NA	NA	XED3D3
Tacr3	ENSMUSG00000028172	8	NA	NA	XED3D3
Tfap2a	ENSMUSG00000021359	8	NA	NA	XED3D3
Tfap2b	ENSMUSG00000025927	8	NA	NA	XED3D3
Tnfaip8	ENSMUSG00000062210	8	NA	NA	XED3D3
Tox2	ENSMUSG00000074607	8	NA	NA	XED3D3
Vsx2	ENSMUSG00000021239	8	NA	NA	XED3D3
Wt1	ENSMUSG00000016458	8	NA	NA	XED3D3
Zfhx3	ENSMUSG00000038872	8	NA	NA	XED3D3
Zic1	ENSMUSG00000032368	8	NA	NA	XED3D3
Zic2	ENSMUSG00000061524	8	NA	NA	XED3D3
Zic3	ENSMUSG00000067860	8	NA	NA	XED3D3
Zic4	ENSMUSG00000036972	8	NA	NA	XED3D3
Zic5	ENSMUSG00000041703	8	NA	NA	XED3D3

## Sheet: Mouse brain panel v1.1
mouse brain panel v1.1
Genes	Ensembl_ID	Num_Probesets	Codewords	Annotation	Panel
2010300C02Rik	ENSMUSG00000026090	8	1	CA2	mBrain_v1.1
Acsbg1	ENSMUSG00000032281	7	1	Astrocytes	mBrain_v1.1
Acta2	ENSMUSG00000035783	8	1	Pericytes / smooth muscle cells	mBrain_v1.1
Acvrl1	ENSMUSG00000000530	8	1	Endothelial cells	mBrain_v1.1
Adamts2	ENSMUSG00000036545	8	1	L2 IT ENTm	mBrain_v1.1
Adamtsl1	ENSMUSG00000066113	8	1	CT SUB	mBrain_v1.1
Adgrl4	ENSMUSG00000039167	8	1	Endothelial cells	mBrain_v1.1
Aldh1a2	ENSMUSG00000013584	7	1	VLMC	mBrain_v1.1
Angpt1	ENSMUSG00000022309	8	1	L5 PPP	mBrain_v1.1
Ano1	ENSMUSG00000031075	8	1	Pericytes / smooth muscle cells	mBrain_v1.1
Aqp4	ENSMUSG00000024411	8	1	Astrocytes	mBrain_v1.1
Arc	ENSMUSG00000022602	8	1	L4/5 IT CTX	mBrain_v1.1
Arhgap12	ENSMUSG00000041225	8	1	CA1-ProS	mBrain_v1.1
Arhgap25	ENSMUSG00000030047	8	1	Microglia / perivascular macrophages	mBrain_v1.1
Arhgap6	ENSMUSG00000031355	8	1	Pericytes / smooth muscle cells	mBrain_v1.1
Arhgef28	ENSMUSG00000021662	8	1	CA2	mBrain_v1.1
Bcl11b	ENSMUSG00000048251	8	1	CA2	mBrain_v1.1
Bdnf	ENSMUSG00000048482	8	1	Car3	mBrain_v1.1
Bhlhe22	ENSMUSG00000025128	8	1	CA2	mBrain_v1.1
Bhlhe40	ENSMUSG00000030103	8	1	SUB-ProS	mBrain_v1.1
Btbd11	ENSMUSG00000020042	8	1	Pvalb interneurons	mBrain_v1.1
Cabp7	ENSMUSG00000009075	8	1	CA2	mBrain_v1.1
Cacna2d2	ENSMUSG00000010066	8	1	Cajal-Retzius cells	mBrain_v1.1
Calb1	ENSMUSG00000028222	8	1	Sst interneurons	mBrain_v1.1
Calb2	ENSMUSG00000003657	7	1	Cajal-Retzius cells	mBrain_v1.1
Car4	ENSMUSG00000000805	8	1	Endothelial cells	mBrain_v1.1
Carmn	ENSMUSG00000097324	8	1	Pericytes / smooth muscle cells	mBrain_v1.1
Cbln1	ENSMUSG00000031654	8	1	L4 RSP-ACA	mBrain_v1.1
Cbln4	ENSMUSG00000067578	8	1	L2 IT ENTm	mBrain_v1.1
Ccn2	ENSMUSG00000019997	8	1	L6b CTX	mBrain_v1.1
Cd24a	ENSMUSG00000047139	8	1	Cajal-Retzius cells	mBrain_v1.1
Cd300c2	ENSMUSG00000044811	8	1	Microglia / perivascular macrophages	mBrain_v1.1
Cd44	ENSMUSG00000005087	8	1	L3 IT ENT	mBrain_v1.1
Cd53	ENSMUSG00000040747	8	1	Microglia / perivascular macrophages	mBrain_v1.1
Cd68	ENSMUSG00000018774	8	1	Microglia / perivascular macrophages	mBrain_v1.1
Cd93	ENSMUSG00000027435	8	1	Endothelial cells	mBrain_v1.1
Cdh13	ENSMUSG00000031841	8	1	L2 IT ENTm	mBrain_v1.1
Cdh20	ENSMUSG00000050840	8	1	Astrocytes	mBrain_v1.1
Cdh4	ENSMUSG00000000305	8	1	Cajal-Retzius cells	mBrain_v1.1
Cdh6	ENSMUSG00000039385	8	1	SUB-ProS	mBrain_v1.1
Cdh9	ENSMUSG00000025370	8	1	Dentate gyrus granule cells	mBrain_v1.1
Chat	ENSMUSG00000021919	8	1	Vip interneurons	mBrain_v1.1
Chodl	ENSMUSG00000022860	8	1	Sst Chodl inteneurons	mBrain_v1.1
Chrm2	ENSMUSG00000045613	8	1	Sst Chodl inteneurons	mBrain_v1.1
Cldn5	ENSMUSG00000041378	4	1	Endothelial cells	mBrain_v1.1
Clmn	ENSMUSG00000021097	8	1	Astrocytes	mBrain_v1.1
Cntn6	ENSMUSG00000030092	8	1	NP SUB	mBrain_v1.1
Cntnap4	ENSMUSG00000031772	8	1	Pvalb interneurons	mBrain_v1.1
Cntnap5b	ENSMUSG00000067028	8	1	L2/3 IT RHP	mBrain_v1.1
Cobll1	ENSMUSG00000034903	8	1	Endothelial cells	mBrain_v1.1
Col19a1	ENSMUSG00000026141	8	1	Sncg interneurons	mBrain_v1.1
Col1a1	ENSMUSG00000001506	7	1	VLMC	mBrain_v1.1
Col6a1	ENSMUSG00000001119	8	1	VLMC	mBrain_v1.1
Cort	ENSMUSG00000028971	4	1	Sst Chodl inteneurons	mBrain_v1.1
Cplx3	ENSMUSG00000039714	7	1	L6b CTX	mBrain_v1.1
Cpne4	ENSMUSG00000032564	8	1	CA2	mBrain_v1.1
Cpne6	ENSMUSG00000022212	8	1	CA3	mBrain_v1.1
Cpne8	ENSMUSG00000052560	8	1	Meis2	mBrain_v1.1
Crh	ENSMUSG00000049796	8	1	Vip interneurons	mBrain_v1.1
Cspg4	ENSMUSG00000032911	8	1	Pericytes / smooth muscle cells	mBrain_v1.1
Cux2	ENSMUSG00000042589	8	1	Car3	mBrain_v1.1
Cwh43	ENSMUSG00000029154	8	1	L6b/CT ENT	mBrain_v1.1
Cyp1b1	ENSMUSG00000024087	8	1	VLMC	mBrain_v1.1
Dcn	ENSMUSG00000019929	8	1	VLMC	mBrain_v1.1
Deptor	ENSMUSG00000022419	8	1	L5 IT CTX	mBrain_v1.1
Dkk3	ENSMUSG00000030772	8	1	L5 IT CTX	mBrain_v1.1
Dner	ENSMUSG00000036766	8	1	Lamp5 interneurons	mBrain_v1.1
Dpy19l1	ENSMUSG00000043067	8	1	L5 PPP	mBrain_v1.1
Dpyd	ENSMUSG00000033308	8	1	L2 IT ENTl	mBrain_v1.1
Ebf3	ENSMUSG00000010476	8	1	Cajal-Retzius cells	mBrain_v1.1
Emcn	ENSMUSG00000054690	8	1	Endothelial cells	mBrain_v1.1
Epha4	ENSMUSG00000026235	7	1	CA3	mBrain_v1.1
Eya4	ENSMUSG00000010461	8	1	Pvalb interneurons	mBrain_v1.1
Fezf2	ENSMUSG00000021743	8	1	L5 NP CTX	mBrain_v1.1
Fgd5	ENSMUSG00000034037	8	1	Endothelial cells	mBrain_v1.1
Fhod3	ENSMUSG00000034295	8	1	L4/5 IT CTX	mBrain_v1.1
Fibcd1	ENSMUSG00000026841	8	1	CA1-ProS	mBrain_v1.1
Fign	ENSMUSG00000075324	8	1	L2/3 IT ENTl	mBrain_v1.1
Fmod	ENSMUSG00000041559	8	1	VLMC	mBrain_v1.1
Fn1	ENSMUSG00000026193	8	1	Endothelial cells	mBrain_v1.1
Fos	ENSMUSG00000021250	8	1	Pericytes / smooth muscle cells	mBrain_v1.1
Foxp2	ENSMUSG00000029563	8	1	L6 CT CTX	mBrain_v1.1
Gad1	ENSMUSG00000070880	4	1	Lamp5 interneurons	mBrain_v1.1
Gad2	ENSMUSG00000026787	4	1	Lamp5 interneurons	mBrain_v1.1
Gadd45a	ENSMUSG00000036390	8	1	L6 CT CTX	mBrain_v1.1
Galnt14	ENSMUSG00000024064	8	1	L6 IT ENTl	mBrain_v1.1
Garnl3	ENSMUSG00000038860	8	1	L6 CT CTX	mBrain_v1.1
Gfap	ENSMUSG00000020932	4	1	Astrocytes	mBrain_v1.1
Gfra2	ENSMUSG00000022103	8	1	L4/5 IT CTX	mBrain_v1.1
Gjb2	ENSMUSG00000046352	8	1	VLMC	mBrain_v1.1
Gjc3	ENSMUSG00000056966	8	1	Oligodendrocytes	mBrain_v1.1
Gli3	ENSMUSG00000021318	7	1	Astrocytes	mBrain_v1.1
Gm19410	ENSMUSG00000109372	8	1	L5 PT CTX	mBrain_v1.1
Gm2115	ENSMUSG00000097789	8	1	SUB-ProS	mBrain_v1.1
Gng12	ENSMUSG00000036402	8	1	L6b CTX	mBrain_v1.1
Gpr17	ENSMUSG00000052229	8	1	Oligodendrocytes	mBrain_v1.1
Grik3	ENSMUSG00000001985	8	1	Meis2	mBrain_v1.1
Gsg1l	ENSMUSG00000046182	8	1	L2 IT ENTm	mBrain_v1.1
Gucy1a1	ENSMUSG00000033910	8	1	Pericytes / smooth muscle cells	mBrain_v1.1
Hapln1	ENSMUSG00000021613	8	1	Lamp5 interneurons	mBrain_v1.1
Hat1	ENSMUSG00000027018	8	1	CA3	mBrain_v1.1
Hpcal1	ENSMUSG00000071379	8	1	L3 IT ENT	mBrain_v1.1
Hs3st2	ENSMUSG00000046321	8	1	L5 IT CTX	mBrain_v1.1
Htr1f	ENSMUSG00000050783	8	1	Meis2	mBrain_v1.1
Id2	ENSMUSG00000020644	8	1	Astrocytes	mBrain_v1.1
Igf1	ENSMUSG00000020053	8	1	Vip interneurons	mBrain_v1.1
Igf2	ENSMUSG00000048583	8	1	VLMC	mBrain_v1.1
Igfbp4	ENSMUSG00000017493	8	1	CA2	mBrain_v1.1
Igfbp5	ENSMUSG00000026185	8	1	L3 IT ENT	mBrain_v1.1
Igfbp6	ENSMUSG00000023046	6	1	L2/3 IT CTX	mBrain_v1.1
Igsf21	ENSMUSG00000040972	8	1	L6b/CT ENT	mBrain_v1.1
Ikzf1	ENSMUSG00000018654	8	1	Microglia / perivascular macrophages	mBrain_v1.1
Inpp4b	ENSMUSG00000037940	8	1	Pericytes / smooth muscle cells	mBrain_v1.1
Kcnh5	ENSMUSG00000034402	8	1	L4/5 IT CTX	mBrain_v1.1
Kcnmb2	ENSMUSG00000037610	8	1	Pvalb interneurons	mBrain_v1.1
Kctd12	ENSMUSG00000098557	7	1	Sncg interneurons	mBrain_v1.1
Kctd8	ENSMUSG00000037653	8	1	Cajal-Retzius cells	mBrain_v1.1
Kdr	ENSMUSG00000062960	8	1	Endothelial cells	mBrain_v1.1
Lamp5	ENSMUSG00000027270	8	1	Lamp5 interneurons	mBrain_v1.1
Laptm5	ENSMUSG00000028581	8	1	Microglia / perivascular macrophages	mBrain_v1.1
Ly6a	ENSMUSG00000075602	8	1	Endothelial cells	mBrain_v1.1
Lypd6	ENSMUSG00000050447	8	1	Sst interneurons	mBrain_v1.1
Mapk4	ENSMUSG00000024558	8	1	Astrocytes	mBrain_v1.1
Mdga1	ENSMUSG00000043557	8	1	Car3	mBrain_v1.1
Mecom	ENSMUSG00000027684	8	1	Endothelial cells	mBrain_v1.1
Meis2	ENSMUSG00000027210	8	1	Meis2	mBrain_v1.1
Myl4	ENSMUSG00000061086	8	1	L5 NP CTX	mBrain_v1.1
Myo16	ENSMUSG00000039057	8	1	Meis2	mBrain_v1.1
Ndst3	ENSMUSG00000027977	8	1	L5 PPP	mBrain_v1.1
Ndst4	ENSMUSG00000027971	8	1	Sst Chodl inteneurons	mBrain_v1.1
Necab1	ENSMUSG00000040536	8	1	Sncg interneurons	mBrain_v1.1
Necab2	ENSMUSG00000031837	7	1	CA2	mBrain_v1.1
Nell1	ENSMUSG00000055409	8	1	L4 RSP-ACA	mBrain_v1.1
Neto2	ENSMUSG00000036902	8	1	L5 NP CTX	mBrain_v1.1
Neurod6	ENSMUSG00000037984	7	1	CA3	mBrain_v1.1
Nostrin	ENSMUSG00000034738	8	1	Endothelial cells	mBrain_v1.1
Npnt	ENSMUSG00000040998	8	1	L5 PT CTX	mBrain_v1.1
Npy2r	ENSMUSG00000028004	8	1	CA3	mBrain_v1.1
Nr2f2	ENSMUSG00000030551	8	1	Pericytes / smooth muscle cells	mBrain_v1.1
Nrep	ENSMUSG00000042834	8	1	L4 RSP-ACA	mBrain_v1.1
Nrn1	ENSMUSG00000039114	8	1	L2 IT ENTl	mBrain_v1.1
Nrp2	ENSMUSG00000025969	8	1	CA3	mBrain_v1.1
Nts	ENSMUSG00000019890	8	1	L5 PPP	mBrain_v1.1
Ntsr2	ENSMUSG00000020591	5	1	Astrocytes	mBrain_v1.1
Nwd2	ENSMUSG00000090061	8	1	L2 IT ENTm	mBrain_v1.1
Nxph3	ENSMUSG00000046719	8	1	NP SUB	mBrain_v1.1
Opalin	ENSMUSG00000050121	8	1	Oligodendrocytes	mBrain_v1.1
Opn3	ENSMUSG00000026525	8	1	L4 RSP-ACA	mBrain_v1.1
Orai2	ENSMUSG00000039747	8	1	Dentate gyrus granule cells	mBrain_v1.1
Paqr5	ENSMUSG00000032278	8	1	Endothelial cells	mBrain_v1.1
Parm1	ENSMUSG00000034981	8	1	L4 RSP-ACA	mBrain_v1.1
Pcsk5	ENSMUSG00000024713	8	1	NP PPP	mBrain_v1.1
Pde11a	ENSMUSG00000075270	8	1	Lamp5 interneurons	mBrain_v1.1
Pde7b	ENSMUSG00000019990	8	1	Astrocytes	mBrain_v1.1
Pdgfra	ENSMUSG00000029231	8	1	VLMC	mBrain_v1.1
Pdyn	ENSMUSG00000027400	7	1	Sst interneurons	mBrain_v1.1
Pdzd2	ENSMUSG00000022197	7	1	Cajal-Retzius cells	mBrain_v1.1
Pdzrn3	ENSMUSG00000035357	8	1	L4 RSP-ACA	mBrain_v1.1
Pecam1	ENSMUSG00000020717	8	1	Endothelial cells	mBrain_v1.1
Penk	ENSMUSG00000045573	8	1	Vip interneurons	mBrain_v1.1
Pglyrp1	ENSMUSG00000030413	5	1	Endothelial cells	mBrain_v1.1
Pip5k1b	ENSMUSG00000024867	8	1	Pericytes / smooth muscle cells	mBrain_v1.1
Pkib	ENSMUSG00000019876	8	1	L2 IT ENTl	mBrain_v1.1
Plch1	ENSMUSG00000036834	8	1	L3 IT ENT	mBrain_v1.1
Plcxd2	ENSMUSG00000087141	8	1	L5 NP CTX	mBrain_v1.1
Plcxd3	ENSMUSG00000049148	8	1	L2 IT ENTl	mBrain_v1.1
Plekha2	ENSMUSG00000031557	8	1	Pericytes / smooth muscle cells	mBrain_v1.1
Pln	ENSMUSG00000038583	8	1	Pericytes / smooth muscle cells	mBrain_v1.1
Pou3f1	ENSMUSG00000090125	4	1	L5 PPP	mBrain_v1.1
Ppp1r1b	ENSMUSG00000061718	8	1	L6 CT CTX	mBrain_v1.1
Prdm8	ENSMUSG00000035456	8	1	CA2	mBrain_v1.1
Prox1	ENSMUSG00000010175	8	1	Dentate gyrus granule cells	mBrain_v1.1
Prph	ENSMUSG00000023484	6	1	L4 RSP-ACA	mBrain_v1.1
Prr16	ENSMUSG00000073565	8	1	L5 NP CTX	mBrain_v1.1
Prss35	ENSMUSG00000033491	8	1	CT SUB	mBrain_v1.1
Pthlh	ENSMUSG00000048776	8	1	Vip interneurons	mBrain_v1.1
Pvalb	ENSMUSG00000005716	6	1	Pvalb interneurons	mBrain_v1.1
Rab3b	ENSMUSG00000003411	8	1	Sst interneurons	mBrain_v1.1
Rasgrf2	ENSMUSG00000021708	8	1	Lamp5 interneurons	mBrain_v1.1
Rasl10a	ENSMUSG00000034209	4	1	Dentate gyrus granule cells	mBrain_v1.1
Rbp4	ENSMUSG00000024990	8	1	Sst interneurons	mBrain_v1.1
Rfx4	ENSMUSG00000020037	8	1	Astrocytes	mBrain_v1.1
Rims3	ENSMUSG00000032890	8	1	L4/5 IT CTX	mBrain_v1.1
Rmst	ENSMUSG00000112117	8	1	CT SUB	mBrain_v1.1
Rnf152	ENSMUSG00000047496	8	1	L5 NP CTX	mBrain_v1.1
Ror1	ENSMUSG00000035305	8	1	VLMC	mBrain_v1.1
Rorb	ENSMUSG00000036192	8	1	Astrocytes	mBrain_v1.1
Rprm	ENSMUSG00000075334	8	1	L6 CT CTX	mBrain_v1.1
Rspo1	ENSMUSG00000028871	7	1	L4 RSP-ACA	mBrain_v1.1
Rspo2	ENSMUSG00000051920	8	1	L2 IT ENTm	mBrain_v1.1
Rxfp1	ENSMUSG00000034009	7	1	L5 PPP	mBrain_v1.1
Satb2	ENSMUSG00000038331	8	1	NP PPP	mBrain_v1.1
Sdk2	ENSMUSG00000041592	8	1	L6b CTX	mBrain_v1.1
Sema3a	ENSMUSG00000028883	8	1	L2 IT ENTl	mBrain_v1.1
Sema3d	ENSMUSG00000040254	8	1	Oligodendrocytes	mBrain_v1.1
Sema3e	ENSMUSG00000063531	8	1	Meis2	mBrain_v1.1
Sema5b	ENSMUSG00000052133	7	1	NP SUB	mBrain_v1.1
Sema6a	ENSMUSG00000019647	8	1	Oligodendrocytes	mBrain_v1.1
Shisa6	ENSMUSG00000053930	8	1	CA3	mBrain_v1.1
Siglech	ENSMUSG00000051504	8	1	Microglia / perivascular macrophages	mBrain_v1.1
Sipa1l3	ENSMUSG00000030583	8	1	CA1-ProS	mBrain_v1.1
Sla	ENSMUSG00000022372	8	1	Microglia / perivascular macrophages	mBrain_v1.1
Slc13a4	ENSMUSG00000029843	7	1	VLMC	mBrain_v1.1
Slc17a6	ENSMUSG00000030500	8	1	Cajal-Retzius cells	mBrain_v1.1
Slc17a7	ENSMUSG00000070570	2	1	L2 IT ENTl	mBrain_v1.1
Slc39a12	ENSMUSG00000036949	8	1	Astrocytes	mBrain_v1.1
Slc44a5	ENSMUSG00000028360	8	1	Sncg interneurons	mBrain_v1.1
Slc6a3	ENSMUSG00000021609	8	1	Meis2	mBrain_v1.1
Slfn5	ENSMUSG00000054404	8	1	Endothelial cells	mBrain_v1.1
Slit2	ENSMUSG00000031558	8	1	Pvalb interneurons	mBrain_v1.1
Sncg	ENSMUSG00000023064	6	1	Pericytes / smooth muscle cells	mBrain_v1.1
Sntb1	ENSMUSG00000060429	8	1	Pericytes / smooth muscle cells	mBrain_v1.1
Sorcs3	ENSMUSG00000063434	8	1	Vip interneurons	mBrain_v1.1
Sox10	ENSMUSG00000033006	8	1	Oligodendrocytes	mBrain_v1.1
Sox11	ENSMUSG00000063632	8	1	L6b/CT ENT	mBrain_v1.1
Sox17	ENSMUSG00000025902	8	1	Endothelial cells	mBrain_v1.1
Spag16	ENSMUSG00000053153	8	1	L6 IT ENTl	mBrain_v1.1
Spi1	ENSMUSG00000002111	8	1	Microglia / perivascular macrophages	mBrain_v1.1
Spp1	ENSMUSG00000029304	8	1	VLMC	mBrain_v1.1
Sst	ENSMUSG00000004366	2	1	Sst Chodl inteneurons	mBrain_v1.1
Stard5	ENSMUSG00000046027	7	1	NP SUB	mBrain_v1.1
Strip2	ENSMUSG00000039629	8	1	CA2	mBrain_v1.1
Syndig1	ENSMUSG00000074736	6	1	CA2	mBrain_v1.1
Syt17	ENSMUSG00000058420	8	1	L6 IT ENTl	mBrain_v1.1
Syt2	ENSMUSG00000026452	8	1	L5 PPP	mBrain_v1.1
Syt6	ENSMUSG00000027849	8	1	Meis2	mBrain_v1.1
Tacr1	ENSMUSG00000030043	8	1	Sst Chodl inteneurons	mBrain_v1.1
Tanc1	ENSMUSG00000035168	8	1	Dentate gyrus granule cells	mBrain_v1.1
Th	ENSMUSG00000000214	8	1	Meis2	mBrain_v1.1
Thsd7a	ENSMUSG00000032625	8	1	Vip interneurons	mBrain_v1.1
Tle4	ENSMUSG00000024642	8	1	NP PPP	mBrain_v1.1
Tmem132d	ENSMUSG00000034310	8	1	Car3	mBrain_v1.1
Tmem163	ENSMUSG00000026347	8	1	Cajal-Retzius cells	mBrain_v1.1
Tmem255a	ENSMUSG00000036502	8	1	L2/3 IT RHP	mBrain_v1.1
Tox	ENSMUSG00000041272	8	1	NP PPP	mBrain_v1.1
Trbc2	ENSMUSG00000076498	4	1	L6 CT CTX	mBrain_v1.1
Trem2	ENSMUSG00000023992	4	1	Microglia / perivascular macrophages	mBrain_v1.1
Trp73	ENSMUSG00000029026	8	1	Cajal-Retzius cells	mBrain_v1.1
Trpc4	ENSMUSG00000027748	7	1	SUB-ProS	mBrain_v1.1
Unc13c	ENSMUSG00000062151	8	1	L2 IT ENTm	mBrain_v1.1
Vat1l	ENSMUSG00000046844	8	1	L5 PPP	mBrain_v1.1
Vip	ENSMUSG00000019772	8	1	Vip interneurons	mBrain_v1.1
Vwc2l	ENSMUSG00000045648	8	1	NP SUB	mBrain_v1.1
Wfs1	ENSMUSG00000039474	8	1	CA1-ProS	mBrain_v1.1
Zfp366	ENSMUSG00000050919	8	1	Endothelial cells	mBrain_v1.1
Zfp536	ENSMUSG00000043456	8	1	Oligodendrocytes	mBrain_v1.1
Zfpm2	ENSMUSG00000022306	8	1	CT SUB	mBrain_v1.1
