# Supplementary material for: Ontogeny of the spinal cord dorsal horn
Source: Science. Author manuscript; Available in PMC 2026 Feb 6. (PMC12879194; doi:10.1126/science.adx5781)
Supplement: table-Table_S14 [file NIHMS2135978-supplement-table-Table_S14.xls]

## Sheet: Ontogeny DH - Table S10 - Top P
positive	negative	PC	fam	positive	negative	PC	fam	positive	negative	PC	fam	positive	negative	PC	fam	positive	negative	PC	fam	positive	negative	PC	fam	positive	negative	PC	fam	positive	negative	PC	fam	positive	negative	PC	fam	positive	negative	PC	fam	positive	negative	PC	fam	positive	negative	PC	fam
Tenm2	Islr2	1	dILA1	Gm44626	Rmst	1	dILA2	Ebf3	Gm49678	1	dILA3	Kcnip2	Robo1	1	dILA4	Pdyn	Tenm2	1	dILA5	Neurog2	Ptprd	1	dILA6	Ptprd	Plscr5	1	dILB1	Elavl4	Cck	1	dILB2	Grp	Map1b	1	dILB3	Nrxn3	Arhgap6	1	dILB4	Elavl2	Pth2r	1	dILB5	Nrxn3	Cdh23	1	dILB6
Ebf1	Plch1	1	dILA1	Serpinb1b	Zfp536	1	dILA2	Ebf1	Tfap2b	1	dILA3	Gpc4	Olfm1	1	dILA4	Slc35d3	Runx1t1	1	dILA5	Bhlhe22	Lingo2	1	dILA6	Grik2	Tac1	1	dILB1	Nav2	Mctp2	1	dILB2	Pde11a	Elavl2	1	dILB3	Thsd7a	Grpr	1	dILB4	Elavl4	Gm2115	1	dILB5	Fxyd7	Pou4f1	1	dILB6
Hoxa10	Ndnf	1	dILA1	Plekhd1	Hoxc10	1	dILA2	Sema6d	Klhl14	1	dILA3	Fam20a	Nell2	1	dILA4	Gm15155	Sntg1	1	dILA5	Tfap2a	Cdr1os	1	dILA6	Hs3st5	D130009I18Rik	1	dILB1	Grik2	Mafa	1	dILB2	Prex2	Nrxn3	1	dILB3	Robo1	Gdf10	1	dILB4	Nrxn3	Sox5os4	1	dILB5	Grm7	D130079A08Rik	1	dILB6
Tcf4	Ntn1	1	dILA1	Kank1	Tcf4	1	dILA2	Cacna2d1	Crabp1	1	dILA3	Prkcq	Il1rapl1	1	dILA4	Map3k5	Cdh13	1	dILA5	Aff2	Cntnap2	1	dILA6	Grik1	Tafa1	1	dILB1	Fstl5	Gm2694	1	dILB2	Ankfn1	Tenm2	1	dILB3	Lrrtm4	Dpyd	1	dILB4	Pcdh9	Gm31854	1	dILB5	Lamp5	Satb1	1	dILB6
Lrrtm4	Lhx1	1	dILA1	Gbx1	Olfm1	1	dILA2	Slc17a6	Ppargc1a	1	dILA3	Rasgrp1	Rmst	1	dILA4	Kcnt2	Slc8a1	1	dILA5	Kctd12	Rbms3	1	dILA6	Kcnip1	Htr2c	1	dILB1	Sgcz	Cbln1	1	dILB2	Prkd1	Elavl4	1	dILB3	Ntm	Klhl1	1	dILB4	Csmd1	Rprm	1	dILB5	Cdh8	Prox1os	1	dILB6
Tshz1	Nppc	1	dILA1	Stard13	Grid2	1	dILA2	Tenm3	Cdh7	1	dILA3	Pcp4l1	Atrnl1	1	dILA4	Gm26644	Pbx1	1	dILA5	Prox1	Cadm2	1	dILA6	Lamp5	Dpy19l1	1	dILB1	Dscaml1	Atp10a	1	dILB2	Syt10	B3galt1	1	dILB3	Ccser1	Prss12	1	dILB4	Rbms3	Cemip	1	dILB5	Runx1t1	Gm49912	1	dILB6
Meis1	Gm42303	1	dILA1	Npy	Maml3	1	dILA2	Nell2	Pcdh11x	1	dILA3	Eepd1	Ralyl	1	dILA4	Ptchd1	Opcml	1	dILA5	Etl4	Grm7	1	dILA6	Hoxc10	Mef2c	1	dILB1	Robo2	Casz1	1	dILB2	Npff	Pcdh7	1	dILB3	Grm5	Rerg	1	dILB4	Gpc6	Trpc3	1	dILB5	Nxph1	Prox1	1	dILB6
Cacna2d1	Grik3	1	dILA1	Gfra2	Vstm2l	1	dILA2	Fat3	Spock3	1	dILA3	Slc6a1	Dmd	1	dILA4	Penk	Ralyl	1	dILA5	Galr1	Tenm3	1	dILA6	Cadm1	Megf11	1	dILB1	Kcnmb2	Cpne8	1	dILB2	Tll2	Lrrc4c	1	dILB3	Clstn2	Gm36266	1	dILB4	Bach2	Cartpt	1	dILB5	Gria1	Mical2	1	dILB6
Dcc	Lhx1os	1	dILA1	Uts2b	Robo1	1	dILA2	Pcp4	Gm44593	1	dILA3	Cacna2d3	Adgrl2	1	dILA4	Gm49980	Clstn2	1	dILA5	Olfm3	Tshz2	1	dILA6	Zfp521	Hs3st2	1	dILB1	Ptprt	Igsf21	1	dILB2	Tmcc3	Nav2	1	dILB3	Elavl2	Npff	1	dILB4	Dmd	Sox5	1	dILB5	Snap25	Lmo3	1	dILB6
Pcsk2	Npy	1	dILA1	Pdzd2	Pcdh15	1	dILA2	Tmem163	Fibin	1	dILA3	Asic4	Chga	1	dILA4	Ptprk	Syn2	1	dILA5	Zfp521	Sgcz	1	dILA6	Dach1	Skor1	1	dILB1	Pcdh15	Tcf7l1	1	dILB2	Npy1r	Nkain3	1	dILB3	Sntg1	Trbc2	1	dILB4	Atp1b1	Gjc1	1	dILB5	Plcb1	Lmo4	1	dILB6
Nfib	Ecel1	1	dILA1	Lhx1	Meis1	1	dILA2	Zeb1	Cntn4	1	dILA3	1500009L16Rik	Lingo2	1	dILA4	Csrp2	Fgf13	1	dILA5	Igfbpl1	Cntn4	1	dILA6	Slc32a1	Meis2	1	dILB1	Bcl11a	Prrxl1	1	dILB2	Bnc2	Atp1b1	1	dILB3	Npas3	Man1a	1	dILB4	Dscaml1	Gmnc	1	dILB5	Gad2	Pbx3	1	dILB6
Hoxc10	Tmcc3	1	dILA1	Cadps2	Erbb4	1	dILA2	Zfpm2	Nell1	1	dILA3	Matn2	Maml3	1	dILA4	Hmga2	Pcdh7	1	dILA5	Luzp2	Cntn1	1	dILA6	Hoxc5	Col14a1	1	dILB1	Csmd3	Cdh3	1	dILB2	Adamts16	Slc24a3	1	dILB3	Cdh4	Syndig1	1	dILB4	Cadm1	Prickle1	1	dILB5	Slc32a1	Nfix	1	dILB6
Slc17a6	Zfp385b	1	dILA1	Sall3	Atrnl1	1	dILA2	Nrn1	Shisa3	1	dILA3	Mmp14	Gm26871	1	dILA4	Kcnc2	Vstm2l	1	dILA5	Adamts19	Il1rapl1	1	dILA6	Sv2c	Stc1	1	dILB1	Tox3	Gm36660	1	dILB2	Slc26a7	Clstn2	1	dILB3	Rbms3	Tlx3	1	dILB4	Zfp536	Gm13986	1	dILB5	Grik2	Tcf4	1	dILB6
Hoxc5	Galnt13	1	dILA1	Nwd2	Cntn4	1	dILA2	Reln	Mn1	1	dILA3	Sall3	Elmo1	1	dILA4	Zmat4	Sgcd	1	dILA5	Chd7	Lsamp	1	dILA6	Gad1	Etv4	1	dILB1	Hs6st3	Arhgap29	1	dILB2	C530044C16Rik	Grik2	1	dILB3	Galntl6	Gm12371	1	dILB4	Rmst	Gria2	1	dILB5	Atp1b1	Nfia	1	dILB6
Zeb2	Pax8	1	dILA1	Prkcq	Sema6a	1	dILA2	Ebf2	Neurod6	1	dILA3	Ptchd4	Pde4b	1	dILA4	Slc24a3	Kcnip1	1	dILA5	Nova1	Fxyd7	1	dILA6	Gad2	Ntn1	1	dILB1	Msi2	Glis1	1	dILB2	Kcnh5	Pbx1	1	dILB3	Lrrc4c	Spock3	1	dILB4	Grik2	Snca	1	dILB5	Gad1	Rarb	1	dILB6
Cdh11	Lhfpl3	1	dILA1	Lix1	Cacna2d1	1	dILA2	Zfhx4	Amn	1	dILA3	Ret	Dcc	1	dILA4	A830012C17Rik	Caln1	1	dILA5	Zfpm2	Lrrtm4	1	dILA6	Ptprm	4930469K13Rik	1	dILB1	Hoxc10	Rora	1	dILB2	Hmga2	Dscaml1	1	dILB3	Dach1	Gpr149	1	dILB4	Nova1	Sphkap	1	dILB5	Syn2	Gm29478	1	dILB6
Vstm2l	Slit3	1	dILA1	Hdac9	Nfib	1	dILA2	Mab21l2	Sh3rf3	1	dILA3	Kank1	Meis1	1	dILA4	Hcrtr2	Snhg11	1	dILA5	Arhgap15	Gria1	1	dILA6	Adarb2	Tcerg1l	1	dILB1	Cntn5	Cpne5	1	dILB2	Bmper	Nova1	1	dILB3	Ryr3	Ndst3	1	dILB4	Lrp1b	Il1rap	1	dILB5	Kif26b	Tox3	1	dILB6
Flrt2	Unc13c	1	dILA1	Lhx1os	Agbl4	1	dILA2	Pam	Gm42303	1	dILA3	Shisa8	Rora	1	dILA4	Pnoc	Pbx3	1	dILA5	Nfib	Nrp1	1	dILA6	Dpf3	Pbx3	1	dILB1	Atp1b1	Ebf2	1	dILB2	Cntnap5c	Stmn2	1	dILB3	Nxph1	Calca	1	dILB4	Kcnip4	Necab1	1	dILB5	Gm14204	Zic4	1	dILB6
Tmem163	Hs6st3	1	dILA1	Ipcef1	Kctd8	1	dILA2	Slc35f4	Cntn6	1	dILA3	Bicc1	Brinp3	1	dILA4	Zeb2	Pcp4	1	dILA5	Prox1os	Trpm3	1	dILA6	Unc5d	Gal	1	dILB1	Grm7	Fign	1	dILB2	Gm6213	Tmsb4x	1	dILB3	Plxna4	Hs3st4	1	dILB4	Erbb4	Nectin3	1	dILB5	Pax2	Cntn5	1	dILB6
Car10	Kcnip4	1	dILA1	Npas2	Chsy3	1	dILA2	Meis2	Unc5d	1	dILA3	Rab38	Ncald	1	dILA4	Lhfpl2	Asic2	1	dILA5	Chn2	Pbx3	1	dILA6	Sorcs1	Pou4f2	1	dILB1	Nrxn3	Maf	1	dILB2	Cpne8	Nme2	1	dILB3	Dscaml1	Ap1s2	1	dILB4	Lamp5	Slc8a1	1	dILB5	Plxna4	Pdzrn4	1	dILB6
Tafa1	Tle4	1	dILA1	Galnt17	Ahi1	1	dILA2	Kctd16	Nckap5	1	dILA3	Hs6st2	Nova1	1	dILA4	Gad2	Stmn2	1	dILA5	Nfix	Alcam	1	dILA6	Dscaml1	Tox2	1	dILB1	Tmtc2	Lmx1b	1	dILB2	Syt9	Grm3	1	dILB3	Lamp5	Nr3c2	1	dILB4	Crim1	Col12a1	1	dILB5	Rbms3	Pmaip1	1	dILB6
Lrrn1	Gabrg3	1	dILA1	Trps1	Slc17a6	1	dILA2	Nfia	Pantr1	1	dILA3	Cdh3	Pcp4	1	dILA4	Fstl5	Cacna2d1	1	dILA5	Tcf4	Kcnd2	1	dILA6	Fam189a1	Cpne4	1	dILB1	Nova1	Arpp21	1	dILB2	Rspo2	Tubb3	1	dILB3	Hoxd10	Necab1	1	dILB4	2025-03-01	Syndig1	1	dILB5	Slc24a2	Nfib	1	dILB6
Schip1	Ralyl	1	dILA1	Tmem232	Schip1	1	dILA2	Fbxl7	Pcdh19	1	dILA3	Gbx1	Hoxc10	1	dILA4	Sstr1	Fxyd7	1	dILA5	Satb1	Kirrel3	1	dILA6	Gm14204	Vgf	1	dILB1	Kcnd2	Shisa6	1	dILB2	Upp1	Tmtc2	1	dILB3	Tmem108	Nectin3	1	dILB4	Egfem1	Homer2	1	dILB5	Cacna2d3	Uncx	1	dILB6
Nova1	Epha5	1	dILA1	Gm20713	Lrfn5	1	dILA2	Slc2a13	Neurod2	1	dILA3	Pde1a	Cacnb2	1	dILA4	Abi3bp	Meis1	1	dILA5	Nrp2	Rbms1	1	dILA6	Epha5	Epha3	1	dILB1	Mgat4c	Kirrel3	1	dILB2	Tex15	Il1rapl1	1	dILB3	Grik2	Ntrk3	1	dILB4	Ddah1	Gm17225	1	dILB5	Pdzd2	Meis1	1	dILB6
Hoxc4	Kcnq5	1	dILA1	Gpc5	Luzp2	1	dILA2	Nfix	Epha4	1	dILA3	Bcl11b	Cacna2d1	1	dILA4	Arhgap15	Csmd3	1	dILA5	Chrna7	Kcnip1	1	dILA6	Tmem178	Efna5	1	dILB1	Nme2	Lbx1	1	dILB2	Khdrbs3	Gpc6	1	dILB3	Rnd3	Stum	1	dILB4	Edil3	Ldb2	1	dILB5	Slc6a5	Zic2	1	dILB6
Hoxd10	Zfhx3	1	dILA1	Nr2f2	Zeb2	1	dILA2	1110019D14Rik	Dgkg	1	dILA3	Otof	Dab1	1	dILA4	Pax2	Fam189a1	1	dILA5	Gad2	Ptn	1	dILA6	Pax2	Gm8773	1	dILB1	Lamp5	Asic2	1	dILB2	Tlx3	Cntn5	1	dILB3	Slc24a3	Rprm	1	dILB4	Luzp2	Tshz3	1	dILB5	Pnoc	D130009I18Rik	1	dILB6
Erbb4	Nebl	1	dILA1	Nxph1	Adarb2	1	dILA2	Dach1	Chchd10	1	dILA3	Gad1	Efna5	1	dILA4	Skor1	Nrg1	1	dILA5	A830019P07Rik	Runx1t1	1	dILA6	Hoxc4	Pou4f1	1	dILB1	Sdk1	Ebf1	1	dILB2	Lcorl	Pcdh9	1	dILB3	Gng5	Gm26871	1	dILB4	Nxph1	Camk2d	1	dILB5	Spats2l	Tafa1	1	dILB6
Pcp4	Arid5b	1	dILA1	Mgll	Tmem163	1	dILA2	Lmx1b	Bcl11b	1	dILA3	Rph3a	Slit2	1	dILA4	Ebf3	Zeb1	1	dILA5	Tox3	Gap43	1	dILA6	Pex5l	Cacna2d1	1	dILB1	Alcam	Tmem132c	1	dILB2	Nptx2	Tox3	1	dILB3	Lrp1b	Dab1	1	dILB4	Cntn5	Tshz1	1	dILB5	Sez6	Cacna2d1	1	dILB6
Nrn1	Sulf2	1	dILA1	Sez6	Ralyl	1	dILA2	Ralyl	Clstn2	1	dILA3	Zfp385b	Erbb4	1	dILA4	Trhde	Lrfn5	1	dILA5	St18	Bcl11a	1	dILA6	Slc6a5	Vstm2l	1	dILB1	Nlgn1	Btbd11	1	dILB2	Reln	Khdrbs2	1	dILB3	Gad2	Skor2	1	dILB4	Sncb	Btbd11	1	dILB5	Kcnh1	Ncald	1	dILB6
Hoxc9	Pknox2	1	dILA1	Itga8	Pcp4	1	dILA2	Prox1	Mcub	1	dILA3	Mcc	Cdh13	1	dILA4	Kcnj3	Slc17a6	1	dILA5	Itpr1	Cacna2d1	1	dILA6	Zfpm2	Slitrk4	1	dILB1	Dpp10	Erbb4	1	dILB2	Cpne5	Hoxc10	1	dILB3	Slc32a1	Nlgn1	1	dILB4	Pbx1	Kcnd3	1	dILB5	Syndig1	Zic1	1	dILB6
Nfia	Zfhx4	1	dILA1	Unc13c	Ntng1	1	dILA2	2700069I18Rik	Zbtb16	1	dILA3	Adarb2	Spock3	1	dILA4	Slc35f1	Slc2a13	1	dILA5	Hoxb5	Ebf1	1	dILA6	Nxph4	Tpd52l1	1	dILB1	Nfib	Slc44a5	1	dILB2	Maml2	Tcf4	1	dILB3	Vsnl1	Grin3a	1	dILB4	Sgcd	Maml3	1	dILB5	9530059O14Rik	Zfp423	1	dILB6
Rora	Spats2l	1	dILA1	Mpped2	Tafa1	1	dILA2	Meis1	Crym	1	dILA3	Pax2	Cdh18	1	dILA4	B3galt2	Gabrg3	1	dILA5	Chst9	Cdh8	1	dILA6	Nfib	Mgat4c	1	dILB1	Csmd1	4930438E09Rik	1	dILB2	Fam135b	Ncald	1	dILB3	Gad1	Tenm3	1	dILB4	Ryr3	Frzb	1	dILB5	Sema6d	Nhlh1	1	dILB6
Btbd11	Ramp3	1	dILA1	Cbfa2t3	Dab1	1	dILA2	Epha7	Slc6a5	1	dILA3	Slc6a11	Slc17a6	1	dILA4	Gm47352	Grin2a	1	dILA5	Zbtb18	Spock3	1	dILA6	Pnoc	Pthlh	1	dILB1	Ahi1	Pdzd2	1	dILB2	Ebf2	Sncb	1	dILB3	Resp18	Pard3b	1	dILB4	Dst	Adamtsl3	1	dILB5	Car10	Alkal2	1	dILB6
Tmtc2	Trpc7	1	dILA1	Dgkh	Khdrbs3	1	dILA2	Zfhx3	Rarb	1	dILA3	Gsn	Gm30382	1	dILA4	Hs3st5	Ldb2	1	dILA5	Tead1	Nxph1	1	dILA6	Kcnd3	Tln2	1	dILB1	Map1b	Bcl2	1	dILB2	Gas7	Rcan2	1	dILB3	Tcf4	Gria3	1	dILB4	Ntm	Stum	1	dILB5	Arhgdig	Zic5	1	dILB6
Satb1	Dpp10	1	dILA1	Plcb1	Crim1	1	dILA2	Enc1	Tll1	1	dILA3	Zmat4	Hoxd10	1	dILA4	Grik2	Zfp804a	1	dILA5	Nrxn3	Snhg11	1	dILA6	Sox5	D130079A08Rik	1	dILB1	Unc5d	Ldb2	1	dILB2	Rasgrf1	Fstl5	1	dILB3	Chchd10	Rprml	1	dILB4	Pcdh17	Prkca	1	dILB5	Pcdh7	Slc17a6	1	dILB6
Khdrbs3	1110015O18Rik	1	dILA1	Pcp4l1	Serpini1	1	dILA2	Epb41l4a	Zfp385b	1	dILA3	Plcb1	Gabrb1	1	dILA4	Robo2	Rora	1	dILA5	Zfp536	Asic2	1	dILA6	Cdh18	Nr3c2	1	dILB1	Pcdh17	Sntb1	1	dILB2	B230216N24Rik	Snca	1	dILB3	Lrrtm3	Gm20754	1	dILB4	Cdh4	Grem1	1	dILB5	Nkain2	Glra2	1	dILB6
Olfm3	Ankfn1	1	dILA1	Grm5	Satb1	1	dILA2	Tmem108	Scg2	1	dILA3	Utrn	Ephb1	1	dILA4	Grik1	Grm8	1	dILA5	Grik2	Hs6st3	1	dILA6	Crtac1	Cntnap5b	1	dILB1	Grik3	Rbms3	1	dILB2	Gfra1	Ldha	1	dILB3	Grik3	Robo2	1	dILB4	Slc32a1	Fut9	1	dILB5	Slc6a1	Lmx1b	1	dILB6
Id2	Slco3a1	1	dILA1	Fras1	Cdh11	1	dILA2	Prrxl1	Pde1c	1	dILA3	Grik1	Tafa2	1	dILA4	Chn2	Sncb	1	dILA5	Zic2	Pcsk2	1	dILA6	Pou2f2	Inpp4b	1	dILB1	Gad2	Gabra5	1	dILB2	Vat1l	Lamp5	1	dILB3	Gabrb2	Frzb	1	dILB4	Zmat4	Arap2	1	dILB5	Chchd10	Cep112	1	dILB6
Pdzrn4	Qrfpr	1	dILA1	Esr1	Cntnap5a	1	dILA2	Cdh8	Tshr	1	dILA3	Racgap1	Ahi1	1	dILA4	Kctd4	Fam135b	1	dILA5	Frmpd1	Ptprm	1	dILA6	Alk	Med12l	1	dILB1	Sorcs1	Igfbpl1	1	dILB2	Grm7	Nckap5	1	dILB3	Dmd	Camk2n1	1	dILB4	Gad2	Hs3st4	1	dILB5	Fut9	Ubash3b	1	dILB6
Rbp1	Mab21l2	1	dILA1	Runx1t1	Nap1l5	1	dILA2	Zfp423	Satb2	1	dILA3	Brinp1	Kcnip4	1	dILA4	Wnt16	Slc24a2	1	dILA5	Chodl	Slc17a6	1	dILA6	Hoxa7	Car10	1	dILB1	Rcan2	Htr7	1	dILB2	Ralyl	Nap1l5	1	dILB3	Epha4	Trhde	1	dILB4	Rnd3	Tll2	1	dILB5	Sv2c	B3galt1	1	dILB6
Tmem114	Slit3	2	dILA1	Rorb	Tmem232	2	dILA2	Fibin	Cdh20	2	dILA3	Rasgrp1	Fndc1	2	dILA4	Pde1a	Adgrl2	2	dILA5	Zic2	Sdk1	2	dILA6	4930469K13Rik	Gal	2	dILB1	Maf	Ltbp1	2	dILB2	Bnc2	Gm6213	2	dILB3	Rerg	Klhl1	2	dILB4	Il1rap	Grpr	2	dILB5	Nhlh1	Gm49912	2	dILB6
Pax5	Galntl6	2	dILA1	Shisa8	Eya2	2	dILA2	Satb2	Tll1	2	dILA3	Kcnip2	Col13a1	2	dILA4	Gpc3	Hcrtr2	2	dILA5	Zic5	Rarb	2	dILA6	Islr2	Nr3c2	2	dILB1	4930469K13Rik	Cntnap5c	2	dILB2	Cntnap5c	Tex15	2	dILB3	Gdf10	Gm12371	2	dILB4	Col12a1	Arhgap6	2	dILB5	Schip1	Gm29478	2	dILB6
Ntn1	Pcdh9	2	dILA1	Osr1	Lix1	2	dILA2	9130024F11Rik	Plekhg1	2	dILA3	Gap43	Il1rapl2	2	dILA4	Cntn5	Nell2	2	dILA5	Zic4	Sema3e	2	dILA6	Ntng1	Cck	2	dILB1	Cnih3	Otof	2	dILB2	Calb1	C530044C16Rik	2	dILB3	Grpr	Megf11	2	dILB4	Gm31854	Smoc2	2	dILB5	Gm45323	Zic2	2	dILB6
Gm28822	Csgalnact1	2	dILA1	Hopx	Nwd2	2	dILA2	Nrg1	Pou6f2	2	dILA3	Ret	Maf	2	dILA4	2025-03-03	Adcy8	2	dILA5	Galr1	Inhba	2	dILA6	Galnt14	Plch1	2	dILB1	Adarb2	Npff	2	dILB2	Shisa6	Slc26a7	2	dILB3	Rxrg	Npff	2	dILB4	Cemip	Sphkap	2	dILB5	Gm45341	Zic4	2	dILB6
Rftn1	Csmd3	2	dILA1	Gm9750	Trps1	2	dILA2	Skor2	Zic3	2	dILA3	Gsn	Daam2	2	dILA4	Neurod1	Pcsk5	2	dILA5	Zbtb18	Gfra1	2	dILA6	Tox2	Fign	2	dILB1	Wwox	Bnc2	2	dILB2	Slc35f4	Tmcc3	2	dILB3	Prrxl1	Pard3b	2	dILB4	Ltbp1	Prss12	2	dILB5	Gm2516	Zic5	2	dILB6
Slco3a1	Fat1	2	dILA1	Gm20713	Gm44626	2	dILA2	Gm44593	Zic4	2	dILA3	Rph3a	Diras2	2	dILA4	Sema3e	A830012C17Rik	2	dILA5	Lgals7	Csgalnact1	2	dILA6	Tpd52l1	D130009I18Rik	2	dILB1	Olfm1	Shisa6	2	dILB2	Glis1	Tll2	2	dILB3	Pcsk5	Arhgap6	2	dILB4	Cdh13	Phlda1	2	dILB5	C130073E24Rik	Mical2	2	dILB6
2700069I18Rik	Sema5a	2	dILA1	Sorcs3	Cadps2	2	dILA2	Pcdh11x	Zic1	2	dILA3	Shisa8	Cryba2	2	dILA4	Cacna2d3	Gsg1l	2	dILA5	Luzp2	Kcnk9	2	dILA6	Ust	Sntg2	2	dILB1	Pcdh7	Zbtb20	2	dILB2	Fat3	Kcnip4	2	dILB3	Arhgap28	Pip5k1b	2	dILB4	Ptprt	Ap1s2	2	dILB5	Gm45321	Cep112	2	dILB6
Sntg1	Islr2	2	dILA1	Gm3728	Ramp3	2	dILA2	Mn1	Ptn	2	dILA3	Mctp1	Epb41l4a	2	dILA4	Zfp385b	Npnt	2	dILA5	Zic1	Npnt	2	dILA6	Cnih3	Thy1	2	dILB1	Gm15655	Egfem1	2	dILB2	Ptprk	Prima1	2	dILB3	Tshz1	Pcdh9	2	dILB4	Trpm3	Adamtsl3	2	dILB5	Alkal2	Cdh23	2	dILB6
Galnt13	Rmst	2	dILA1	Phactr2	Chrm2	2	dILA2	Nell1	Has2	2	dILA3	Stxbp6	Spon1	2	dILA4	Lingo2	Ap1s2	2	dILA5	Gm29478	Adgrl2	2	dILA6	Cbln2	Ppp1r17	2	dILB1	Zfp804b	Ptprk	2	dILB2	Fam135b	Ptprt	2	dILB3	Cemip	Pde11a	2	dILB4	Pou6f2	Nr3c2	2	dILB5	D130009I18Rik	Pcdh19	2	dILB6
Zic4	Epha5	2	dILA1	Asrgl1	Foxo1	2	dILA2	Pde1c	Cacna2d3	2	dILA3	Cntnap4	Tmem132b	2	dILA4	Hs6st2	Prox1	2	dILA5	Zic3	Adamts17	2	dILA6	Gpc5	Asic2	2	dILB1	Pde4b	Prex2	2	dILB2	Cdh13	Syt10	2	dILB3	Fbxl7	Tmcc3	2	dILB4	Masp1	Rerg	2	dILB5	Kcnk9	Adamts18	2	dILB6
Mc4r	Dpp10	2	dILA1	Nrsn1	Itga8	2	dILA2	Tshr	Ccbe1	2	dILA3	Plcl1	Tgfbr3	2	dILA4	Stmn2	Inhba	2	dILA5	Gm32647	Prox1	2	dILA6	Gm20713	Tshz3	2	dILB1	Slc24a3	Rgma	2	dILB2	Hs3st1	Dpyd	2	dILB3	Fibin	Tex15	2	dILB4	Svil	Gdf10	2	dILB5	Adamtsl1	Gm30382	2	dILB6
Pex5l	Tpbg	2	dILA1	Tcerg1l	Gbx2	2	dILA2	Hoxc10	Tcim	2	dILA3	Pcdh15	Shisal2b	2	dILA4	Nxph2	Map3k5	2	dILA5	Angpt1	Satb1	2	dILA6	Pou4f3	Prr16	2	dILB1	Ntrk3	Cpne5	2	dILB2	Meis1	Fgd5	2	dILB3	Pbx1	Kcnh5	2	dILB4	AI593442	Ptprm	2	dILB5	4930555F03Rik	Pmaip1	2	dILB6
Zfp423	Vwc2l	2	dILA1	Gpc5	9330158H04Rik	2	dILA2	Slit2	Klhl14	2	dILA3	Enc1	Enpp2	2	dILA4	Rspo3	Prr16	2	dILA5	Neurog2	Sema5a	2	dILA6	Cux2	Pvt1	2	dILB1	Pthlh	Npas2	2	dILB2	Asic2	Mctp2	2	dILB3	Airn	Dpyd	2	dILB4	Itga9	2025-03-11	2	dILB5	Grm1	Epha3	2	dILB6
Cntnap5a	Trpm3	2	dILA1	Bmpr1b	Zbtb16	2	dILA2	Tnr	Tshz1	2	dILA3	Gm15398	Phactr2	2	dILA4	Npy	Chn2	2	dILA5	Calb2	Samd5	2	dILA6	Rora	Grem1	2	dILB1	Lbx1	Syt9	2	dILB2	Nptx2	Dok5	2	dILB3	Opcml	Prlr	2	dILB4	Smoc1	Sema5a	2	dILB5	Antxr1	Zic1	2	dILB6
Bach2	Epcam	2	dILA1	Igf1	Dpp10	2	dILA2	Il1rapl1	Gm29478	2	dILA3	Tnfrsf19	C1qtnf7	2	dILA4	Mgat4c	Zfp536	2	dILA5	Lsamp	Pcdh7	2	dILA6	Tafa1	Gas7	2	dILB1	Gm8773	Zfp804a	2	dILB2	Fign	Pld5	2	dILB3	Zeb2	Etl4	2	dILB4	Gmnc	Pth2r	2	dILB5	Cdh4	Gabrg1	2	dILB6
Zic1	Ptprt	2	dILA1	Sorcs1	Arid5b	2	dILA2	Etl4	Galnt18	2	dILA3	Slc6a11	Ptprm	2	dILA4	Syt1	Gal	2	dILA5	Ephb1	Pcsk5	2	dILA6	Tnr	Sema3e	2	dILB1	D130009I18Rik	Pde11a	2	dILB2	Ltbp1	Arhgap6	2	dILB3	Kcnh1	Reln	2	dILB4	Sema3c	Dpyd	2	dILB5	Sorcs2	Diaph2	2	dILB6
Qrfprl	Chrm3	2	dILA1	Serpinb1b	Neto1	2	dILA2	Olfm3	Pbx1	2	dILA3	Cdh20	Gm15655	2	dILA4	Chgb	Kcnj6	2	dILA5	Phlda1	Caln1	2	dILA6	Plcl1	Rasgrf2	2	dILB1	Ptprm	Man1a	2	dILB2	Egfem1	Gm49980	2	dILB3	Tshz3	Egfem1	2	dILB4	Ldb2	Ndst3	2	dILB5	Sdk1	Arhgap24	2	dILB6
Pde8b	C130073E24Rik	2	dILA1	P3h2	Drd2	2	dILA2	Gm30382	Adarb2	2	dILA3	Pcsk2	Mafa	2	dILA4	Pde3a	Ptprk	2	dILA5	Pde3a	Itpr1	2	dILA6	Pou3f2	G630016G05Rik	2	dILB1	Lrrc4c	Nptx2	2	dILB2	9530026P05Rik	Rerg	2	dILB3	Wnt5a	Tafa2	2	dILB4	Adamts17	Ano4	2	dILB5	Bmper	Lmo3	2	dILB6
Gm45159	Grm8	2	dILA1	Car10	Cdh4	2	dILA2	Pcdh19	Zic2	2	dILA3	1500009L16Rik	C2cd4a	2	dILA4	Sorcs1	Efna5	2	dILA5	Dach1	Gabra1	2	dILA6	Bves	Slc24a4	2	dILB1	Tshz3	Nkain2	2	dILB2	Rbms3	Frmpd4	2	dILB3	Hs3st4	Oprk1	2	dILB4	Galnt18	Dab1	2	dILB5	C130021I20Rik	Aff2	2	dILB6
B230216N24Rik	Skor2	2	dILA1	Grm3	Met	2	dILA2	A830018L16Rik	Sez6	2	dILA3	Frmpd4	B130024G19Rik	2	dILA4	Gpc6	Crim1	2	dILA5	Pex5l	Opcml	2	dILA6	Galntl6	Htr7	2	dILB1	Vstm2l	Frmd4b	2	dILB2	Necab1	Ptprr	2	dILB3	Ap1s2	Kcnq3	2	dILB4	Slc24a4	Prkg1	2	dILB5	Pou4f1	Npsr1	2	dILB6
Kirrel3	Gm45323	2	dILA1	Mylk	Nr2f1	2	dILA2	Npas3	Pde7b	2	dILA3	Eepd1	Rftn1	2	dILA4	Gpc4	C130073E24Rik	2	dILA5	Tmsb4x	Chrna7	2	dILA6	Tln2	Zdbf2	2	dILB1	Tshz2	4930438E09Rik	2	dILB2	Car10	Galr1	2	dILB3	Antxr1	Inpp4b	2	dILB4	Gm2115	Syn2	2	dILB5	Lmx1b	Lrp1b	2	dILB6
Sntg2	Ntrk3	2	dILA1	Adra1b	Dock10	2	dILA2	Epha5	Grm8	2	dILA3	Grid2	Grik4	2	dILA4	Elavl2	Bcl11a	2	dILA5	Insm1	Zeb2	2	dILA6	Vstm2b	Ankfn1	2	dILB1	Igsf21	Frmpd1	2	dILB2	Pdzrn3	Svil	2	dILB3	Stc1	Syt10	2	dILB4	Thsd7a	Eya2	2	dILB5	Kcnip1	Slc2a13	2	dILB6
Gabrg3	Khdrbs2	2	dILA1	Otof	Adamts5	2	dILA2	Zbtb16	Sall3	2	dILA3	Schip1	Nr2f2	2	dILA4	Zic4	Sema5a	2	dILA5	Lmo3	Thsd4	2	dILA6	Gm30373	Tshz1	2	dILB1	Enpp2	Gfra1	2	dILB2	Gfra1	Sgcz	2	dILB3	Rprm	Dok5	2	dILB4	Cdh3	Ntrk3	2	dILB5	Lsamp	Zic3	2	dILB6
Cep112	Ano3	2	dILA1	Rftn1	Mpped2	2	dILA2	Adgrl2	Zic5	2	dILA3	Asic2	Mcc	2	dILA4	Ptprt	Zbtb16	2	dILA5	Erbb4	Lrfn5	2	dILA6	Pou4f2	B230209E15Rik	2	dILB1	Akap7	Wif1	2	dILB2	Tox	Col25a1	2	dILB3	Gcnt2	Ptprt	2	dILB4	Rora	Gm36266	2	dILB5	Zeb2	Spon1	2	dILB6
Ramp3	Grik2	2	dILA1	Cacna2d3	Hs6st3	2	dILA2	Lrp1b	Mcub	2	dILA3	Stac	Ndnf	2	dILA4	Gm9750	Arpp21	2	dILA5	Cep112	Chodl	2	dILA6	Epha4	Igfbp5	2	dILB1	Mab21l2	Chsy3	2	dILB2	Grp	Fut9	2	dILB3	Alk	Gabrg3	2	dILB4	Adarb2	Kctd8	2	dILB5	Frmd4b	Sncb	2	dILB6
Malrd1	Bcl11a	2	dILA1	Fras1	Cdh18	2	dILA2	Mgat4c	Lbx1	2	dILA3	Klf6	Rflnb	2	dILA4	Zic1	Gm45323	2	dILA5	Trpc7	Eya4	2	dILA6	Etl4	Skor1	2	dILB1	Cdh11	Slc35f4	2	dILB2	Adcy2	Trpc3	2	dILB3	Slco3a1	Chst9	2	dILB4	Hmcn1	A330008L17Rik	2	dILB5	D130079A08Rik	Satb1	2	dILB6
Zic3	Lhfp	2	dILA1	Ptprm	Dmd	2	dILA2	Nova1	Galnt17	2	dILA3	Ptprt	Pdzd2	2	dILA4	Nxph1	Cdh6	2	dILA5	Reln	Ltbp1	2	dILA6	Klhl1	Slc35f4	2	dILB1	Meis2	Gria1	2	dILB2	Adcy8	Bcl11a	2	dILB3	Cdh13	Epha7	2	dILB4	Fn1	Nlgn1	2	dILB5	Mab21l2	AI593442	2	dILB6
Dpf3	Gm17750	2	dILA1	Bmp4	Sgcd	2	dILA2	Slc9a9	Dpf3	2	dILA3	Nkain2	Rgs7bp	2	dILA4	Pcsk2	Gfra1	2	dILA5	Sema3c	Pcdh15	2	dILA6	Ndst3	Csmd1	2	dILB1	Nell1	Palld	2	dILB2	Zbtb7c	Zdhhc2	2	dILB3	Slc35f1	Tmsb4x	2	dILB4	Vwc2l	Col11a1	2	dILB5	Bhlhe22	Vat1l	2	dILB6
Tox	Ncam2	2	dILA1	Nr2f2	Ret	2	dILA2	Ryr3	Trps1	2	dILA3	Sox5	6330411D24Rik	2	dILA4	Adamtsl1	St18	2	dILA5	Rgs20	Pam	2	dILA6	Pcsk2	Ntn1	2	dILB1	Snhg11	Myo5b	2	dILB2	Khdrbs2	Gm49938	2	dILB3	Meis1	Nwd2	2	dILB4	F730043M19Rik	Vat1l	2	dILB5	Ptprm	Rmst	2	dILB6
Mylk	Kcnip4	2	dILA1	Sulf2	Gabrg3	2	dILA2	Fst	Syt6	2	dILA3	Alcam	Dpf3	2	dILA4	Adarb2	Enc1	2	dILA5	Gpr158	Tmem178	2	dILA6	Htr2c	Shisa8	2	dILB1	Adamts17	Rasgrf1	2	dILB2	Tnfrsf19	Ptpn3	2	dILB3	Gm36266	Dlk1	2	dILB4	Fam20a	Robo2	2	dILB5	Kcnq5	Eya1	2	dILB6
A830012C17Rik	Kcnt2	2	dILA1	Pax5	Mafb	2	dILA2	Gfra1	Wif1	2	dILA3	Nrg1	Antxr1	2	dILA4	Pknox2	Unc5c	2	dILA5	Syt1	Tox	2	dILA6	Zfhx4	Hpcal1	2	dILB1	Chn2	Alk	2	dILB2	Gab1	Tmem255a	2	dILB3	2025-03-11	Skor2	2	dILB4	Cntnap5c	Nwd2	2	dILB5	Adcyap1	Lrrc4c	2	dILB6
Stc1	Cdh8	2	dILA1	Grik3	Trpc5	2	dILA2	Cdh12	Zmat4	2	dILA3	Bcl11a	Gm19299	2	dILA4	Pip5k1b	Plxna2	2	dILA5	Shisa9	Gm15398	2	dILA6	Pcdh7	Gpr149	2	dILB1	Cck	Sema6d	2	dILB2	Zfp804a	Pcsk5	2	dILB3	Prickle1	Gabrg1	2	dILB4	Ncald	Man1a	2	dILB5	Sorcs3	Grik3	2	dILB6
Clstn2	Epb41l3	2	dILA1	Itga9	Ptprd	2	dILA2	Nrgn	Nxph1	2	dILA3	Slc6a1	Ppef1	2	dILA4	Cntnap5a	Alk	2	dILA5	Sox5	Arhgap15	2	dILA6	Hcn1	Ebf3	2	dILB1	Lrfn5	Kcnj6	2	dILB2	4930438E09Rik	Vat1l	2	dILB3	Gria2	Kcnip4	2	dILB4	Grem1	Sorcs1	2	dILB5	Plxna2	Lrfn5	2	dILB6
Nrip1	Slitrk4	2	dILA1	Nppc	Kcnmb2	2	dILA2	Zfp536	Plcb1	2	dILA3	Cadm2	Cdh4	2	dILA4	Thsd7a	Car10	2	dILA5	Ntrk3	Cnr1	2	dILA6	C1ql3	Lin7a	2	dILB1	Stmn2	Chrm3	2	dILB2	Pdzrn4	Gmnc	2	dILB3	4930438E09Rik	Ankfn1	2	dILB4	Syt9	Zdbf2	2	dILB5	Sytl3	Shisa9	2	dILB6
Hs3st4	Gm45341	2	dILA1	Gria1	Htr2a	2	dILA2	Npas1	Nkain3	2	dILA3	Gpc4	Cplx2	2	dILA4	Slc6a1	Kcnt2	2	dILA5	Nrip1	Fat3	2	dILA6	Cachd1	St6galnac5	2	dILB1	Cbln2	Adcy8	2	dILB2	Cpne5	Megf11	2	dILB3	Chsy3	Trhde	2	dILB4	Plpp4	Arap2	2	dILB5	Racgap1	Ncald	2	dILB6
Penk	Plk2	2	dILA1	Gm14697	Sntg2	2	dILA2	Dpp10	Arhgap31	2	dILA3	Ebf2	Lgi2	2	dILA4	Hdac9	Gabra2	2	dILA5	Nckap5	Kctd12	2	dILA6	Cntn6	Ak5	2	dILB1	Gabra5	Glis1	2	dILB2	Pbx3	Enc1	2	dILB3	Ebf2	Lingo2	2	dILB4	Pcdh7	Prlr	2	dILB5	Tox2	Lgals7	2	dILB6
Mdga2	Pnoc	2	dILA1	Gulp1	Pde4b	2	dILA2	Mast4	Igfbp5	2	dILA3	Crabp1	Rpp25	2	dILA4	Lypd6	Dmd	2	dILA5	Chd7	Adra1a	2	dILA6	Sema6d	Sntb1	2	dILB1	Tenm4	Ebf2	2	dILB2	Tpbg	Kcnj6	2	dILB3	Lrrn1	Cbln2	2	dILB4	Cntnap5a	Mpped1	2	dILB5	Pcdh9	Galnt17	2	dILB6
Robo2	Dok5	2	dILA1	Gm45159	Negr1	2	dILA2	Fgf10	Kirrel3	2	dILA3	Tmem178	Gm20713	2	dILA4	Cntnap4	Man2a1	2	dILA5	Klhl14	Cdh6	2	dILA6	Ntrk3	Zeb1	2	dILB1	Pbx1	Reln	2	dILB2	Phlda1	Prss12	2	dILB3	Diras2	Man1a	2	dILB4	Pbx3	Grin3a	2	dILB5	Uncx	Gabra2	2	dILB6
Fgf13	Zfp804b	2	dILA1	Npy	Esr1	2	dILA2	B230209E15Rik	Asic4	2	dILA3	Crip2	Slc4a4	2	dILA4	Nppa	Maml3	2	dILA5	Hoxa7	Gabrb2	2	dILA6	Rmst	Mdga1	2	dILB1	Clu	Fam135b	2	dILB2	Grik4	Pcdh15	2	dILB3	Fgf13	Mef2c	2	dILB4	Rasgrf2	Lrfn5	2	dILB5	Galnt14	Prox1os	2	dILB6
Pde4b	Gm2516	2	dILA1	Fhit	Nxph2	2	dILA2	Lcp1	Ipcef1	2	dILA3	Sema3e	Rgs6	2	dILA4	Itga9	Nos1	2	dILA5	Sgcd	Hoxb5	2	dILA6	Tox	Gm49980	2	dILB1	Pcdh9	Sdk2	2	dILB2	Slco3a1	Arhgap15	2	dILB3	Cdh8	Sema3e	2	dILB4	Gabrg3	Mctp1	2	dILB5	Slc17a6	Nrg1	2	dILB6
Plch1	Tfap2b	3	dILA1	Frzb	Mafb	3	dILA2	Nxph2	Satb2	3	dILA3	Ccbe1	Bicc1	3	dILA4	Pdyn	Inhba	3	dILA5	Gm11266	Etl4	3	dILA6	Plscr5	Tac1	3	dILB1	4930469K13Rik	Tcf7l1	3	dILB2	C530044C16Rik	Adcyap1	3	dILB3	Sema3e	Tmcc3	3	dILB4	Grpr	Gm13986	3	dILB5	Alkal2	Zbtb20	3	dILB6
Ankfn1	Dab1	3	dILA1	Gsn	Tmem232	3	dILA2	Sh3rf3	9130024F11Rik	3	dILA3	Otof	Mmp14	3	dILA4	Abi3bp	Olfm3	3	dILA5	Lmo2	Inhba	3	dILA6	Adamts2	Pou4f2	3	dILB1	Cnih3	Mctp2	3	dILB2	Pde3a	Man1a	3	dILB3	Etl4	Man1a	3	dILB4	Gdf10	Pth2r	3	dILB5	D130009I18Rik	Prox1os	3	dILB6
Ptprm	Zfhx3	3	dILA1	Serpinb1b	B130024G19Rik	3	dILA2	Thsd4	Fibin	3	dILA3	Kcnip2	Stard13	3	dILA4	Slc35d3	Gm47352	3	dILA5	Cxcl14	B3glct	3	dILA6	Etv4	Klhl1	3	dILB1	Phlda1	Pik3r1	3	dILB2	Fbn2	Megf11	3	dILB3	Pip5k1b	Reln	3	dILB4	Rprm	Gm17225	3	dILB5	Nog	Nhlh1	3	dILB6
Ndnf	Gm28905	3	dILA1	Npas2	4933411E02Rik	3	dILA2	Hs3st5	Cdh20	3	dILA3	Med12l	Fmn1	3	dILA4	Grm5	Lhfpl2	3	dILA5	Smoc1	Arhgap15	3	dILA6	Megf11	Gal	3	dILB1	Rorb	Tmem132c	3	dILB2	Slc26a7	Nwd2	3	dILB3	Zfp804b	Negr1	3	dILB4	Tlx3	Adamtsl3	3	dILB5	Sntg2	Gfra1	3	dILB6
Qrfpr	Malrd1	3	dILA1	Sstr2	Pcdh7	3	dILA2	Gm49678	Crabp1	3	dILA3	Rph3a	Rab38	3	dILA4	Inpp4b	Arhgap15	3	dILA5	Chd7	Npnt	3	dILA6	Ncald	Tox2	3	dILB1	Adcy2	Cdh11	3	dILB2	Sst	Npff	3	dILB3	Csrp2	Tex15	3	dILB4	Masp1	Tll2	3	dILB5	Pbx3	Dach1	3	dILB6
Ebf3	1110015O18Rik	3	dILA1	Unc13c	Pld5	3	dILA2	Unc5c	Skor2	3	dILA3	Col25a1	Rxfp2	3	dILA4	Ebf1	Penk	3	dILA5	Ror1	Gm49980	3	dILA6	Mef2c	Islr2	3	dILB1	Nptx2	Gabrb2	3	dILB2	Kcnh1	Dpyd	3	dILB3	Cdh9	Pde11a	3	dILB4	Ltbp1	Hs6st3	3	dILB5	6530403H02Rik	Cntnap4	3	dILB6
Nppc	Thsd7b	3	dILA1	Sdc2	Nr2f2	3	dILA2	Nppc	Hcn1	3	dILA3	Frmpd4	Tnfrsf19	3	dILA4	Unc5c	Luzp2	3	dILA5	Nfia	Chodl	3	dILA6	Chst8	Pou4f3	3	dILB1	Ankfn1	Atp10a	3	dILB2	Gas7	Cacng3	3	dILB3	Ntng2	Frzb	3	dILB4	Gm31854	Arap2	3	dILB5	Skor2	Sv2b	3	dILB6
Egfem1	2700069I18Rik	3	dILA1	Esr1	Igf1	3	dILA2	Mcc	Hoxc10	3	dILA3	Galnt18	Sstr2	3	dILA4	Kcnt2	A830012C17Rik	3	dILA5	Zbtb20	Ebf3	3	dILA6	Vgf	Hs3st2	3	dILB1	Erbb4	Gm36660	3	dILB2	Prkd1	Kcnh5	3	dILB3	Cntn6	Dpyd	3	dILB4	Stc1	Plce1	3	dILB5	Tshz3	Chst9	3	dILB6
Slit3	Gda	3	dILA1	Stard13	Adgrl2	3	dILA2	Dpp10	Lrrtm4	3	dILA3	Ldlrad4	Arid5b	3	dILA4	Airn	Gm49980	3	dILA5	Tfap2a	Lhfpl2	3	dILA6	Stc1	Plxdc2	3	dILB1	Pthlh	Bcl2	3	dILB2	Cdh11	Phlda1	3	dILB3	Tafa1	Adcyap1	3	dILB4	Il1rap	Grm8	3	dILB5	Nptx2	Cdh23	3	dILB6
Unc13c	St8sia6	3	dILA1	Hs3st4	Mitf	3	dILA2	Arid5b	Dgkg	3	dILA3	Cntnap4	Dpy19l1	3	dILA4	Trpc4	Npnt	3	dILA5	Opcml	Kctd12	3	dILA6	Spon1	D130009I18Rik	3	dILB1	Etv4	Sntb1	3	dILB2	Hmga2	Reln	3	dILB3	Pik3r1	Syt10	3	dILB4	Tshz1	Galntl6	3	dILB5	Synpr	Zbtb16	3	dILB6
Cdh13	Mgat4c	3	dILA1	Pcp4l1	Lrrc4c	3	dILA2	Vgll3	Adcy8	3	dILA3	Tanc1	Nrgn	3	dILA4	Rorb	Zic2	3	dILA5	Csgalnact1	Neurod6	3	dILA6	Syt4	Ndst3	3	dILB1	Bnc2	Tmem132b	3	dILB2	Tle4	Prkg2	3	dILB3	Pcdh10	Ptprr	3	dILB4	Ap1s2	Arsj	3	dILB5	Dpp10	Crtac1	3	dILB6
Tnfaip8	Zfhx4	3	dILA1	Uts2b	Neurod6	3	dILA2	Kcnd2	Lrrtm3	3	dILA3	Ntm	Ltbp1	3	dILA4	Grm7	B3glct	3	dILA5	Eya4	Bhlhe22	3	dILA6	Nefm	Lpl	3	dILB1	Cdh4	Abtb2	3	dILB2	Atp10a	Ikzf2	3	dILB3	Skor2	Ankfn1	3	dILB4	Tmsb4x	Adamts16	3	dILB5	Tshz1	Prox1	3	dILB6
9530026P05Rik	Vwc2l	3	dILA1	Kcnab1	Gm30382	3	dILA2	Unc13c	Plagl1	3	dILA3	Rflnb	Hdac9	3	dILA4	Rgs4	Pcsk5	3	dILA5	Elmo1	Gm5095	3	dILA6	Gm8773	Gas7	3	dILB1	Pdzrn4	Ntng1	3	dILB2	Bcl2	Gm20754	3	dILB3	Sorcs1	Ak5	3	dILB4	Gm36266	Sorcs1	3	dILB5	Tshz2	Uncx	3	dILB6
Dock10	Tacr3	3	dILA1	Plekhd1	Slc6a5	3	dILA2	Galnt17	Tshr	3	dILA3	Pthlh	Dchs2	3	dILA4	Tenm3	Chodl	3	dILA5	E130114P18Rik	Xylt1	3	dILA6	Vsnl1	D130079A08Rik	3	dILB1	Dach2	Qk	3	dILB2	Nell1	Tspan18	3	dILB3	Pvt1	Dock10	3	dILB4	Slc17a8	Robo1	3	dILB5	Bcl11a	Fam189a1	3	dILB6
Trpc7	A230006K03Rik	3	dILA1	Hs6st3	Ptprk	3	dILA2	Pknox2	Grm8	3	dILA3	Lrrc4c	Adcy8	3	dILA4	C130073E24Rik	Etl4	3	dILA5	Sv2b	Gap43	3	dILA6	Rora	Htr2c	3	dILB1	St3gal1	Tex15	3	dILB2	Lrrn3	Pard3b	3	dILB3	Sdk1	Atrnl1	3	dILB4	Stmn2	Prlr	3	dILB5	Pcdh7	Lrrc4c	3	dILB6
Syt10	Peg10	3	dILA1	Slc6a11	Siah3	3	dILA2	Neto1	Opcml	3	dILA3	Dpf3	Pde1a	3	dILA4	Syt1	Prdm8	3	dILA5	Lypd6	Cdh6	3	dILA6	Dpy19l1	Gm30373	3	dILB1	Cbln2	Cemip	3	dILB2	Cdh13	Oprm1	3	dILB3	Gm12371	Nyap2	3	dILB4	Pcsk5	Syt1	3	dILB5	Neurod6	E130114P18Rik	3	dILB6
Kcnc2	Htr2c	3	dILA1	Stk32a	Grm8	3	dILA2	Sntg1	Sdk2	3	dILA3	Cdh20	Slc35d3	3	dILA4	Unc13c	Crim1	3	dILA5	Tmem178	Cdkn1c	3	dILA6	Gm12371	Galnt14	3	dILB1	Lbx1	Igfbpl1	3	dILB2	Ephb1	Pip5k1b	3	dILB3	B3galt1	Ebf1	3	dILB4	Prrxl1	Tmtc1	3	dILB5	C230079O03Rik	Lrp1b	3	dILB6
Pnoc	Ephb1	3	dILA1	Mef2c	Arpp21	3	dILA2	Stk32a	Has2	3	dILA3	Neto1	Fstl5	3	dILA4	Shisa8	Kctd8	3	dILA5	Slc4a4	Frmpd1	3	dILA6	Nefl	Sntg2	3	dILB1	Syt4	Syndig1	3	dILB2	Rspo2	Chst9	3	dILB3	Klhl1	Megf11	3	dILB4	Car10	Nlgn1	3	dILB5	Gm20754	Hrk	3	dILB6
Rph3a	Cntnap5b	3	dILA1	Dgkk	Pde4b	3	dILA2	Pde3a	Ddah1	3	dILA3	Tll1	Pcp4l1	3	dILA4	Gm45323	Robo1	3	dILA5	Ano4	Sema6a	3	dILA6	Pou3f2	Asic2	3	dILB1	Ltbp1	Galnt18	3	dILB2	Rasl11a	Epha7	3	dILB3	Mef2c	Trpc3	3	dILB4	Etv4	Lrrtm4	3	dILB5	Mpped1	Zfp536	3	dILB6
Vgll3	Pcdh11x	3	dILA1	Lrrn1	Rarb	3	dILA2	Nxph1	Pde7b	3	dILA3	Tcim	Esr1	3	dILA4	Mdga2	Brinp2	3	dILA5	Tead1	Klhl14	3	dILA6	Nts	Tox3	3	dILB1	Cpne4	Tshz2	3	dILB2	Hs6st3	Frmpd4	3	dILB3	Epha5	Kcnh5	3	dILB4	Rxrg	Tex15	3	dILB5	A830012C17Rik	Pard3b	3	dILB6
Sema5a	Pantr1	3	dILA1	Glra3	Flrt2	3	dILA2	Gbx2	Sema6a	3	dILA3	Zic1	Csgalnact1	3	dILA4	Gm45321	Sema3c	3	dILA5	Sphkap	Ptprk	3	dILA6	Gm17750	Pou6f2	3	dILB1	Prex2	Galnt14	3	dILB2	Ryr3	Tafa2	3	dILB3	Med12l	Tll2	3	dILB4	Tubb3	Gabrg3	3	dILB5	Slc35f1	Pmaip1	3	dILB6
Tmem255a	Lhx1os	3	dILA1	Slc6a1	Rora	3	dILA2	Cdh10	Nrg1	3	dILA3	Pcdh7	Mgat4c	3	dILA4	4930555F03Rik	Tfap2a	3	dILA5	Parm1	Adamts19	3	dILA6	Tubb3	Tmtc1	3	dILB1	Hs3st1	Pdzrn3	3	dILB2	Prokr2	Cntnap5b	3	dILB3	Stc1	Prkg2	3	dILB4	Sst	Fam189a1	3	dILB5	Ebf3	Lmo2	3	dILB6
Galnt18	Nxph1	3	dILA1	Slc35f3	Prr16	3	dILA2	Pld5	Rxrg	3	dILA3	Mcc	Caln1	3	dILA4	Galntl6	Plpp4	3	dILA5	Insm1	Prkg1	3	dILA6	Rgs3	C1ql3	3	dILB1	D130009I18Rik	Adarb2	3	dILB2	Tenm4	Erbb4	3	dILB3	Mdga1	Slc2a13	3	dILB4	Camk2n1	Gm10636	3	dILB5	Sorcs1	Gm30382	3	dILB6
Kif26b	Hcn1	3	dILA1	Kcnc2	Nxph2	3	dILA2	Nrp1	Mical2	3	dILA3	Kctd16	Col8a1	3	dILA4	Cadps2	Kctd12	3	dILA5	Megf11	Pcsk5	3	dILA6	Lix1	Pam	3	dILB1	Maml2	Maml3	3	dILB2	Galr1	Tex15	3	dILB3	Pcdh7	Sema6d	3	dILB4	Plpp4	Ccser1	3	dILB5	Sorcs3	Bmper	3	dILB6
Nebl	Skor2	3	dILA1	Gm20713	Pknox2	3	dILA2	Itga8	Fgf10	3	dILA3	Maf	Ppef1	3	dILA4	Gm26644	Cnr1	3	dILA5	Adamts6	Hcrtr2	3	dILA6	Mgst3	Robo2	3	dILB1	Mafa	Arhgap29	3	dILB2	Opcml	Gm49980	3	dILB3	Tenm3	Nrp1	3	dILB4	Meis1	Clstn2	3	dILB5	Gm41335	Clstn2	3	dILB6
Zfp536	Nrg1	3	dILA1	Gpc5	Sgcd	3	dILA2	Tacr3	Hoxc5	3	dILA3	Gm9750	Ptchd4	3	dILA4	Gm13889	Gm10754	3	dILA5	Kcnh1	Olfm3	3	dILA6	Tacr1	Kcnab1	3	dILB1	Alk	Chst8	3	dILB2	Ghr	9530026P05Rik	3	dILB3	2025-03-01	Rasgrf1	3	dILB4	Vstm2l	Frmpd4	3	dILB5	Bmpr1b	Dock10	3	dILB6
Plxna2	Npas3	3	dILA1	Epha6	Trps1	3	dILA2	Sez6	Glra3	3	dILA3	Mitf	Slc24a4	3	dILA4	Grik1	Pcdh15	3	dILA5	Tenm1	Sema6d	3	dILA6	Tmsb4x	Zfhx4	3	dILB1	Gm8773	Kcnd2	3	dILB2	Khdrbs3	Hs3st4	3	dILB3	Hs6st3	Vat1l	3	dILB4	C130021I20Rik	Cntnap2	3	dILB5	Rcn1	Map7	3	dILB6
Csmd1	Lin7a	3	dILA1	Dchs2	Fstl1	3	dILA2	Lhx1os	Lcp1	3	dILA3	Car10	Tmem255a	3	dILA4	Gm45341	Tox	3	dILA5	Mest	Csrp2	3	dILA6	Pthlh	Grem1	3	dILB1	Tacr1	Parm1	3	dILB2	Glis1	Skor2	3	dILB3	Nectin3	Nwd2	3	dILB4	Fn1	Kcnt2	3	dILB5	Gcnt2	Cntn5	3	dILB6
Fat3	Dgkb	3	dILA1	Tmem132c	Pik3r1	3	dILA2	Gpc3	Nrgn	3	dILA3	Crabp1	Gm20713	3	dILA4	Gm2516	Egfem1	3	dILA5	Pde7b	Pam	3	dILA6	Nxph1	Lmo1	3	dILB1	Gria1	Pou6f2	3	dILB2	Thsd7a	Prlr	3	dILB3	Vwc2	Ptprd	3	dILB4	Nme2	Cntnap5b	3	dILB5	Ankfn1	Zfhx4	3	dILB6
Efna5	B230209E15Rik	3	dILA1	Stac	Lhx1os	3	dILA2	Grik2	Cdh12	3	dILA3	Grid2	Kcnh1	3	dILA4	Cntnap2	Neurod6	3	dILA5	A830019P07Rik	Id2	3	dILA6	Cbln2	Gm45159	3	dILB1	Khdrbs2	Plcb1	3	dILB2	B230216N24Rik	Mgat4c	3	dILB3	Olfm3	Adgrl2	3	dILB4	Alk	Ptpn3	3	dILB5	Meis1	Itpr1	3	dILB6
Pam	Slc32a1	3	dILA1	Pard3b	Lingo2	3	dILA2	Lhx1	Mgst3	3	dILA3	Kcnq3	P3h2	3	dILA4	Laptm4b	Negr1	3	dILA5	Galr1	Neurog2	3	dILA6	Tmem132d	Plch1	3	dILB1	Kcnh5	Cntnap5a	3	dILB2	Pcsk5	Syndig1	3	dILB3	Cacng3	Dlk1	3	dILB4	Stmn3	Cntnap5c	3	dILB5	Cdr1os	Epha3	3	dILB6
Ecel1	Rtl4	3	dILA1	Mgll	Pcdh8	3	dILA2	Tfap2b	Kcnj3	3	dILA3	Brinp2	Klf13	3	dILA4	Gm15155	Neurog2	3	dILA5	Clstn2	Lsamp	3	dILA6	Zfp703	Dab1	3	dILB1	Lrp1b	Slc8a1	3	dILB2	4732419C18Rik	Fxyd7	3	dILB3	Sv2b	Fgd5	3	dILB4	Rerg	Tmeff2	3	dILB5	Vstm2l	Pip5k1b	3	dILB6
Adamts9	Cntnap5a	3	dILA1	Hcn1	Grin2a	3	dILA2	Dmd	Shisa3	3	dILA3	Zic4	Utrn	3	dILA4	Man2a1	Dpp10	3	dILA5	Zbtb18	Sema3c	3	dILA6	Cntn5	Gm20754	3	dILB1	Myo5b	Nrg1	3	dILB2	Thsd4	Frzb	3	dILB3	Map1b	Adamts16	3	dILB4	Chst2	Vwc2	3	dILB5	Car10	Cachd1	3	dILB6
Syt9	Mab21l2	3	dILA1	Syt10	Spock3	3	dILA2	Pax8	Ptn	3	dILA3	Plekhg1	Nr2f2	3	dILA4	Cdh8	Rarb	3	dILA5	Lhfp	Neurod1	3	dILA6	Clstn2	Nr3c2	3	dILB1	Gm28822	Satb1	3	dILB2	Gabrb2	Rit2	3	dILB3	Gfra2	Prlr	3	dILB4	Mab21l2	Sox5os4	3	dILB5	Galnt13	Mc4r	3	dILB6
Kank1	Gm30382	3	dILA1	Slc35f4	Cntnap5b	3	dILA2	Cntn4	Lrfn5	3	dILA3	Cryba2	Lrp1b	3	dILA4	Kctd4	Gad2	3	dILA5	Cdh4	Stmn2	3	dILA6	Sh3bgrl3	Serpini1	3	dILB1	Npas2	Adamts17	3	dILB2	Epb41l4a	Spp1	3	dILB3	Thsd7b	Ldb2	3	dILB4	Hs3st5	Nrxn3	3	dILB5	Tlx3	Scg2	3	dILB6
Kirrel3	Sntg1	3	dILA1	Gm13889	Galnt14	3	dILA2	Ptprm	Lypd6	3	dILA3	Gadd45g	Nrg1	3	dILA4	Kirrel3	Hoxb5	3	dILA5	Thsd7a	Chst9	3	dILA6	Rasgrp2	Plpp4	3	dILB1	Nms	Pcdh10	3	dILB2	Col25a1	Kcnd3	3	dILB3	Vcan	Kctd8	3	dILB4	Lbx1	Caln1	3	dILB5	Skap1	Gm11266	3	dILB6
Pknox2	Gm42303	3	dILA1	Rxfp2	Ryr3	3	dILA2	Kcnq5	Nccrp1	3	dILA3	Asrgl1	Sox5	3	dILA4	Cacna2d3	Zic5	3	dILA5	Klhl35	Slc35f1	3	dILA6	Rit2	Tenm3	3	dILB1	Npff	Tcerg1l	3	dILB2	Cdh8	Arid5b	3	dILB3	Col11a1	Tspan18	3	dILB4	Csrp2	Otof	3	dILB5	Ryr3	Gm17750	3	dILB6
Tmcc3	Lhx1	3	dILA1	Gad1	Lix1	3	dILA2	Lrp1b	Tenm1	3	dILA3	Grik1	Pcsk5	3	dILA4	Stac	Cadm1	3	dILA5	Nfix	Slc44a5	3	dILA6	Adgrl2	Ppp1r17	3	dILB1	Nog	Gabra1	3	dILB2	Grik1	Cntnap5c	3	dILB3	Cxcl12	Prex2	3	dILB4	Cartpt	Sv2c	3	dILB5	Htr7	Rora	3	dILB6
Aopep	Pcsk5	3	dILA1	Ebf3	Il1rapl1	3	dILA2	Pcdh17	Pid1	3	dILA3	Rftn1	Nyap2	3	dILA4	1500009L16Rik	Xylt1	3	dILA5	Lypd6b	Ltbp1	3	dILA6	Tmem132c	Lin7a	3	dILB1	Ghr	Vat1l	3	dILB2	Fam135b	Syt4	3	dILB3	Gabrg1	Upp1	3	dILB4	Prss12	Ntng1	3	dILB5	Asic2	Sytl3	3	dILB6
Ebf1	Trpc5	3	dILA1	Syn2	Grik2	3	dILA2	Zfp804b	Asic4	3	dILA3	Hcn1	Stk32a	3	dILA4	Cadm2	Grik3	3	dILA5	Ntm	Htr7	3	dILA6	Gap43	Csmd3	3	dILB1	Lamb1	Ptprr	3	dILB2	Slc24a4	Gria3	3	dILB3	Shisa9	Mpped2	3	dILB4	Olfm1	Gria3	3	dILB5	Lmo4	Nrp2	3	dILB6
Brinp3	Islr2	4	dILA1	Pax5	Mafb	4	dILA2	Nxph2	Tacr3	4	dILA3	Rasgrp1	2025-03-03	4	dILA4	Lgr5	Hhip	4	dILA5	Neurog2	Chrna7	4	dILA6	Tac1	Dpy19l1	4	dILB1	Gm28822	4930469K13Rik	4	dILB2	Grp	Gm49938	4	dILB3	Airn	Calca	4	dILB4	Cartpt	Grpr	4	dILB5	Alkal2	Gm29478	4	dILB6
Gm49678	Epcam	4	dILA1	Tmem114	4933411E02Rik	4	dILA2	Satb2	Plpp4	4	dILA3	Eepd1	Ccbe1	4	dILA4	Cadps2	Pde1a	4	dILA5	Galr1	Unc5d	4	dILA6	Pou4f3	Sntg2	4	dILB1	Defa29	Rorb	4	dILB2	Upp1	Kcnh5	4	dILB3	Pip5k1b	Gpr149	4	dILB4	Tmsb4x	Ndst3	4	dILB5	D130009I18Rik	Id2	4	dILB6
Ntn1	Trhde	4	dILA1	9330158H04Rik	B130024G19Rik	4	dILA2	9130024F11Rik	Lgr5	4	dILA3	Gm15398	Col25a1	4	dILA4	Pip5k1b	Wnt16	4	dILA5	St18	Lypd6	4	dILA6	Gm13404	Med12l	4	dILB1	L3mbtl4	Maml2	4	dILB2	Npff	Ccser1	4	dILB3	Prkg1	Rprml	4	dILB4	Gm31854	Rerg	4	dILB5	Tafa1	Tfap2a	4	dILB6
St3gal1	Skor2	4	dILA1	Fras1	Uts2b	4	dILA2	Mcub	Csgalnact1	4	dILA3	Cryba2	Tll1	4	dILA4	Penk	Thsd7a	4	dILA5	2610307P16Rik	Lypd6b	4	dILA6	Ppp1r17	Epha3	4	dILB1	Cep112	D130009I18Rik	4	dILB2	Tlx3	Cntnap2	4	dILB3	Fbxl7	Calb1	4	dILB4	Mogat1	Hs3st5	4	dILB5	Mical2	C230079O03Rik	4	dILB6
Htr2c	Tfap2b	4	dILA1	Sdk2	Mitf	4	dILA2	Gpr88	Crym	4	dILA3	Fndc1	Gm28822	4	dILA4	Robo1	F730043M19Rik	4	dILA5	Gm31819	Eya4	4	dILA6	Lmo1	Fat3	4	dILB1	Adcy2	Meis2	4	dILB2	Npy1r	Nlgn1	4	dILB3	Kcnh5	Trpc5	4	dILB4	Gjc1	Pcsk5	4	dILB5	Nog	Lgals7	4	dILB6
Gm2516	Fat1	4	dILA1	Col25a1	Ptprk	4	dILA2	Car8	Mn1	4	dILA3	Pcdh15	Grm8	4	dILA4	Pcdh9	Syt4	4	dILA5	Id2	Olfm3	4	dILA6	Pthlh	Ntn1	4	dILB1	Gmnc	Nrp1	4	dILB2	Sst	Cadm2	4	dILB3	Pcsk5	Trbc2	4	dILB4	F730043M19Rik	Gm36266	4	dILB5	Lmo3	Zic1	4	dILB6
C130073E24Rik	Bcl11b	4	dILA1	Gm49678	Galnt14	4	dILA2	Grik2	Zbtb16	4	dILA3	Aqp6	Tanc1	4	dILA4	Dock10	Neurod1	4	dILA5	Dcc	Gm32647	4	dILA6	Nefl	Clstn2	4	dILB1	Chst8	Tacr1	4	dILB2	Hoxa9	Gm26871	4	dILB3	Megf11	Prss12	4	dILB4	Itm2a	Cemip	4	dILB5	Vcan	Zic2	4	dILB6
Fign	Bcl11a	4	dILA1	Sst	Gpc3	4	dILA2	Vgll3	Kctd4	4	dILA3	C1qtnf7	Plekhd1	4	dILA4	Rspo3	Sphkap	4	dILA5	Btbd17	Ano4	4	dILA6	Pou4f2	Htr2c	4	dILB1	Nog	Mab21l2	4	dILB2	Rasl11a	Kif26b	4	dILB3	Cdh18	Rprm	4	dILB4	Snca	Ltbp1	4	dILB5	Cntn5	Has2	4	dILB6
4930555F03Rik	Ano3	4	dILA1	Sntg1	Nr2f2	4	dILA2	Lhx1os	Kctd8	4	dILA3	Fam20a	Gad1	4	dILA4	Zic2	Tent5a	4	dILA5	Nhlh2	Thsd4	4	dILA6	Tmsb4x	Nxph1	4	dILB1	Mcc	6330411D24Rik	4	dILB2	Tmsb4x	Slc8a1	4	dILB3	Sgcz	Necab1	4	dILB4	Atp5g1	Car10	4	dILB5	Asic2	Zic3	4	dILB6
Gm45341	Cntnap5a	4	dILA1	Sgcd	Sfmbt2	4	dILA2	Grik1	Ccbe1	4	dILA3	Gsn	Zic4	4	dILA4	Gm26644	Sall3	4	dILA5	Robo3	Hs3st4	4	dILA6	Tubb3	Hs6st3	4	dILB1	Krt71	Lbx1	4	dILB2	Crip2	Tmtc1	4	dILB3	Zbtb20	Crh	4	dILB4	Pcp4	Gdf10	4	dILB5	Gabrg1	Maf	4	dILB6
Gm45323	Arhgap6	4	dILA1	Rab38	Pld5	4	dILA2	Cntnap5b	Nppc	4	dILA3	Il1rapl2	Pde1a	4	dILA4	Sfrp1	Neurod6	4	dILA5	Gm17750	Pex5l	4	dILA6	Islr2	Dmd	4	dILB1	Zic2	Cdh4	4	dILB2	Stmn3	Cdr1os	4	dILB3	Prlr	Ndst3	4	dILB4	Txn1	Ptprd	4	dILB5	Npsr1	Zic4	4	dILB6
Tenm3	Prlr	4	dILA1	Nppc	Siah3	4	dILA2	Lhx1	Pde1c	4	dILA3	Igf1	Grik2	4	dILA4	2025-03-01	Nr2f2	4	dILA5	E130114P18Rik	2025-03-01	4	dILA6	Nmu	Megf11	4	dILB1	Cntn5	Clu	4	dILB2	Gnai2	Tenm4	4	dILB3	Pde11a	Nefm	4	dILB4	Stmn3	Kcnd3	4	dILB5	Cdh23	Synpr	4	dILB6
Nkain3	St8sia6	4	dILA1	Eya2	Id4	4	dILA2	Fibin	Ptprm	4	dILA3	Adra1b	Kcnd2	4	dILA4	Nyap2	Sema3e	4	dILA5	Tubb3	Lrfn5	4	dILA6	Nefm	Bcl11b	4	dILB1	Pthlh	Cited1	4	dILB2	Pcp4	Chsy3	4	dILB3	Wnt5a	Slc2a13	4	dILB4	Homer2	Arhgap6	4	dILB5	D130079A08Rik	Nhlh1	4	dILB6
Fgd5	Dcc	4	dILA1	Prkca	Prkcq	4	dILA2	Itga8	Tnfaip8	4	dILA3	Ret	Slc6a1	4	dILA4	Plpp4	Npnt	4	dILA5	Epha3	Sh3rf1	4	dILA6	Nms	Cdh12	4	dILB1	Zic5	Chn2	4	dILB2	Atp5g1	Kcnq3	4	dILB3	Syt10	Glra3	4	dILB4	Fabp3	Slc35f1	4	dILB5	Nell1	Phlda1	4	dILB6
Galntl6	Tpbg	4	dILA1	Ecel1	Tmem232	4	dILA2	Bcl11b	Rora	4	dILA3	Lgi2	Hmga2	4	dILA4	Zic4	Fat3	4	dILA5	Prdm13	Ncam2	4	dILA6	Etv4	Vwc2	4	dILB1	Pcdh19	Pbx1	4	dILB2	Sh3bgrl3	Cntnap5c	4	dILB3	Kcnj6	Satb1	4	dILB4	Arap2	Meis1	4	dILB5	Pcdh15	Arid5b	4	dILB6
Gm45321	Khdrbs2	4	dILA1	Gpc5	Igf1	4	dILA2	Rarb	Zfp536	4	dILA3	Nrg1	Pknox2	4	dILA4	Kcnt2	Map3k5	4	dILA5	Nxph4	Alk	4	dILA6	C1ql3	Col25a1	4	dILB1	Gm29478	Efna5	4	dILB2	Cst3	Arhgap6	4	dILB3	Tenm3	Pcdh8	4	dILB4	Hoxa7	2025-03-01	4	dILB5	Grpr	Neurod6	4	dILB6
Sntg1	Mme	4	dILA1	Arhgap31	Rora	4	dILA2	Grm8	Htr2a	4	dILA3	Kirrel3	Dpy19l1	4	dILA4	Flrt2	Mast4	4	dILA5	Lin7a	Crim1	4	dILA6	Vip	Ccser1	4	dILB1	Nms	Ghr	4	dILB2	Cd81	Grid2	4	dILB3	Gabrg1	Nefl	4	dILB4	Tubb3	Kcnj3	4	dILB5	Pou4f1	Zic5	4	dILB6
Lrp1b	Kif26b	4	dILA1	Chrm2	Gsn	4	dILA2	Eya2	Neurod1	4	dILA3	1500009L16Rik	Pcsk5	4	dILA4	Gm47352	Pcdh7	4	dILA5	Zfp423	Parm1	4	dILA6	Stmn3	Gabra2	4	dILB1	Zic4	Cadm1	4	dILB2	Rexo2	Fat3	4	dILB3	Tshz2	Chst8	4	dILB4	Phlda1	Alk	4	dILB5	Sntg2	Cep112	4	dILB6
Cntnap5b	Ccdc85a	4	dILA1	Sema5b	Shisal2b	4	dILA2	Sall3	Gpr158	4	dILA3	Utrn	Ltbp1	4	dILA4	Sstr1	Inhba	4	dILA5	Zic3	Tenm1	4	dILA6	Mab21l2	Ptprk	4	dILB1	Nptx1	Gpc6	4	dILB2	Vstm2l	Atrnl1	4	dILB3	Rbms3	Spats2l	4	dILB4	Rpl22l1	Unc5c	4	dILB5	Grik3	Flrt2	4	dILB6
Cntnap2	Spock3	4	dILA1	Mcub	Ppef1	4	dILA2	Mafb	Galntl6	4	dILA3	Col13a1	Pnoc	4	dILA4	Laptm4b	P3h2	4	dILA5	Thsd7a	Hoxa10	4	dILA6	Tuba1b	Chrm2	4	dILB1	Cbln2	Tenm3	4	dILB2	Camk2n1	Nkain2	4	dILB3	Peak1	Grik1	4	dILB4	Cox5a	Ntrk3	4	dILB5	Pmaip1	Gm45941	4	dILB6
Fstl4	Gda	4	dILA1	Sh3rf3	Fstl1	4	dILA2	Neurod6	Trhde	4	dILA3	Ntrk3	Pcdh9	4	dILA4	Galnt14	Elavl2	4	dILA5	Skor1	Epha4	4	dILA6	Gm8773	Rora	4	dILB1	Tenm1	Btbd3	4	dILB2	Syt10	Robo2	4	dILB3	Oprk1	Rtl4	4	dILB4	Sh3bgrl3	Ano4	4	dILB5	Parm1	Gm2516	4	dILB6
Nr2f1	A230006K03Rik	4	dILA1	Wnt5a	Sstr2	4	dILA2	Tshz2	Negr1	4	dILA3	C2cd4a	Ptprt	4	dILA4	Zic1	Ntm	4	dILA5	Zbtb16	Shisa9	4	dILA6	Cox5a	Ccdc85a	4	dILB1	Car8	Olfm3	4	dILB2	Cpne5	Bach2	4	dILB3	Adcyap1	Nkain3	4	dILB4	Upp1	Gm10636	4	dILB5	AI593442	Bmper	4	dILB6
Pknox2	Nrp1	4	dILA1	Cntnap4	Rbp1	4	dILA2	Adamts5	Pde1a	4	dILA3	Matn2	B3glct	4	dILA4	Epb41l3	2025-03-03	4	dILA5	Egfem1	Zfp521	4	dILA6	Nme2	Col14a1	4	dILB1	Ephb1	Gabra5	4	dILB2	Chmp2b	Pde11a	4	dILB3	Bmper	Sv2b	4	dILB4	Mgst3	Tafa1	4	dILB5	Csgalnact1	Gm31410	4	dILB6
Hs6st3	Gria3	4	dILA1	Rgs10	Frzb	4	dILA2	Mpped2	Ptchd4	4	dILA3	Tnfrsf19	Stard13	4	dILA4	Zfp804b	B130024G19Rik	4	dILA5	Hdac9	Syt1	4	dILA6	Gm30373	Nlgn1	4	dILB1	Synpr	Nell2	4	dILB2	Hoxa7	Ncoa7	4	dILB3	Pde3a	Greb1l	4	dILB4	Akap7	Gm20754	4	dILB5	Trpc4	Gm47352	4	dILB6
Slit3	Epha5	4	dILA1	Adamts3	Cdh8	4	dILA2	Stk32a	Cnih3	4	dILA3	Kcnh5	Nxph1	4	dILA4	Zic3	Il1rapl2	4	dILA5	Gm11266	Meg3	4	dILA6	Resp18	Gabrg3	4	dILB1	Lrrc4c	Ror2	4	dILB2	Nptx2	Pid1	4	dILB3	Chst9	Tcerg1l	4	dILB4	Gm13889	Cadm2	4	dILB5	Tgfbr3	Gm49912	4	dILB6
Dach1	Zfhx4	4	dILA1	Rit2	Gbx1	4	dILA2	Skor2	Galnt13	4	dILA3	Fat3	Zic1	4	dILA4	Gm49980	Pde3a	4	dILA5	Pnoc	Gabra1	4	dILA6	Pou4f1	Gabrb1	4	dILB1	Gabrb1	Hs3st5	4	dILB2	Rpl22l1	Immp2l	4	dILB3	Slco3a1	Gng4	4	dILB4	Arsj	Spock3	4	dILB5	Cadm2	Tgfb2	4	dILB6
Ppargc1a	Reln	4	dILA1	Foxo1	Nrg1	4	dILA2	Klf5	Car10	4	dILA3	Hivep2	Syt1	4	dILA4	Plch1	Enc1	4	dILA5	Aqp6	Zbtb18	4	dILA6	Rpl22l1	Sgcz	4	dILB1	Cbln1	Zeb2	4	dILB2	Tpi1	Ncam2	4	dILB3	2025-03-11	Mctp1	4	dILB4	Tpi1	Lingo2	4	dILB5	Rarb	Vegfc	4	dILB6
Plxna4	B230209E15Rik	4	dILA1	Hhip	Dgkh	4	dILA2	Gbx2	Pcdh17	4	dILA3	Gm15655	Fmn1	4	dILA4	Epha6	Nxph4	4	dILA5	Zic4	Reln	4	dILA6	Fabp3	Hdac9	4	dILB1	Brinp3	Ntrk3	4	dILB2	Cox5a	Dmd	4	dILB3	Prrxl1	Nr3c2	4	dILB4	Rasl11a	Dab1	4	dILB5	Runx1t1	Dok5	4	dILB6
Vwc2l	Tmem132b	4	dILA1	Gm28905	A330008L17Rik	4	dILA2	Ntng1	Tafa1	4	dILA3	Epb41l4a	Mitf	4	dILA4	Dpyd	Tox	4	dILA5	Slc6a5	Sdk1	4	dILA6	Stmn2	Chsy3	4	dILB1	4930445B16Rik	Edil3	4	dILB2	Dok4	Gabrg3	4	dILB3	Prkg2	Galnt14	4	dILB4	1500009L16Rik	Nr3c2	4	dILB5	Pik3r1	Uncx	4	dILB6
Gm28822	Pcsk6	4	dILA1	Cdh20	Slc2a13	4	dILA2	Gm30382	Slc4a4	4	dILA3	Mafa	Fam135b	4	dILA4	A830012C17Rik	Olfm3	4	dILA5	Inhba	Samd5	4	dILA6	Tlx3	Grik3	4	dILB1	Slc17a8	Hdac9	4	dILB2	Arhgdia	Csmd3	4	dILB3	Gm26871	Gnal	4	dILB4	Fdps	Nav2	4	dILB5	Bmp4	Vstm2a	4	dILB6
Pcdh11x	Pcsk5	4	dILA1	Gabrg3	Rarb	4	dILA2	Cdh8	Ust	4	dILA3	Pcp4l1	Tle4	4	dILA4	Plxna2	1500009L16Rik	4	dILA5	Vav3	Ntm	4	dILA6	Rgs10	Grm1	4	dILB1	St3gal1	Ttll7	4	dILB2	Stmn2	Car10	4	dILB3	Tafa2	Ccdc85a	4	dILB4	1110008P14Rik	Tenm4	4	dILB5	Trpc7	Gm45321	4	dILB6
Sulf2	Tox	4	dILA1	Grm1	Prss12	4	dILA2	Nwd2	Oprm1	4	dILA3	Grik4	Sez6	4	dILA4	Trhde	Htr7	4	dILA5	Ier2	Caln1	4	dILA6	Syt13	Luzp2	4	dILB1	Gm2694	Pdzrn4	4	dILB2	Kctd4	Rbms3	4	dILB3	Kcnt2	Cntn3	4	dILB4	Tubb4b	Grid2	4	dILB5	Ankfn1	Sema3d	4	dILB6
Arhgap36	Trpc4	4	dILA1	Htr2a	Phactr2	4	dILA2	Chst2	Thsd4	4	dILA3	Mctp1	Kcnh1	4	dILA4	Arhgap6	Bhlhe22	4	dILA5	Kitl	Pde3a	4	dILA6	Gal	Plxna4	4	dILB1	Sntg1	Cdh8	4	dILB2	Psmb7	Maml2	4	dILB3	Tshz1	Cartpt	4	dILB4	Ywhah	Csmd1	4	dILB5	Galnt13	Nts	4	dILB6
Zic2	Adgrl2	4	dILA1	Chsy3	Plxna2	4	dILA2	Fst	Kcnh5	4	dILA3	6330411D24Rik	Cntnap5a	4	dILA4	Gm49678	Chgb	4	dILA5	Pcsk5	Csgalnact1	4	dILA6	Atp5g1	Cdh8	4	dILB1	Chst2	Mef2c	4	dILB2	Khdrbs3	Rasgrf1	4	dILB3	Tspan18	Ncam2	4	dILB4	Pth2r	Kif26b	4	dILB5	Slc2a13	Car8	4	dILB6
Adamtsl1	Grin3a	4	dILA1	Fam135b	Spats2l	4	dILA2	Olfm3	Tcf4	4	dILA3	Ebf2	Rxfp2	4	dILA4	Spock3	Ddah1	4	dILA5	Grid2	Mest	4	dILA6	Necab2	Sema3e	4	dILB1	Rgma	Pou4f1	4	dILB2	Tubb3	Kcnj6	4	dILB3	Sema3e	Gm13986	4	dILB4	Rprm	Dcc	4	dILB5	Thsd7a	Tmtc2	4	dILB6
Thsd7b	Uts2b	4	dILA1	Zic1	Gm20754	4	dILA2	Pcdh8	Adarb2	4	dILA3	Sema3e	Pou6f2	4	dILA4	Cacng3	Trpc7	4	dILA5	Slit2	Trpc7	4	dILA6	Fdps	Nkain2	4	dILB1	Gfra2	Cck	4	dILB2	Coro1a	Erbb4	4	dILB3	Kcnip1	Col11a1	4	dILB4	Grem1	Plpp4	4	dILB5	Nptx2	Cdkn1c	4	dILB6
Ube2ql1	Zfpm2	4	dILA1	Neto1	Pik3r1	4	dILA2	Grin3a	Tfap2a	4	dILA3	Bcl11a	Tmtc2	4	dILA4	Ptprd	Cntnap2	4	dILA5	Frmd4b	Gm20754	4	dILA6	Lpl	Prkg1	4	dILB1	Zic1	Plxna2	4	dILB2	Adcyap1	Slc35f4	4	dILB3	Nwd2	Snca	4	dILB4	Frzb	Dpyd	4	dILB5	Slc35f3	Dock10	4	dILB6
Pdzrn3	Sox6	4	dILA1	Drd2	Lrfn5	4	dILA2	Hoxc8	Unc13c	4	dILA3	Med12l	Synpr	4	dILA4	Parm1	Rit2	4	dILA5	Ptprd	Mdga2	4	dILA6	Cbln4	Ndst3	4	dILB1	Epha4	Prrxl1	4	dILB2	Prdx1	Galnt13	4	dILB3	Chsy3	Cntn6	4	dILB4	Uchl1	Tenm2	4	dILB5	Pbx1	Gria3	4	dILB6
Lhfpl3	Dpy19l1	4	dILA1	Penk	Nell2	4	dILA2	Grik4	Ralyl	4	dILA3	Arhgdig	Slc24a3	4	dILA4	Ncam2	Prkg1	4	dILA5	Nav2	Khdrbs2	4	dILA6	Uchl1	Kcnc2	4	dILB1	Tmem108	Pam	4	dILB2	Txn1	2025-03-01	4	dILB3	Kcnh1	Gdf10	4	dILB4	Psmb7	Zeb2	4	dILB5	Alk	Sorcs2	4	dILB6
Pnoc	Efna5	4	dILA1	Gm9750	Gfra2	4	dILA2	Rxfp1	Plxna2	4	dILA3	S100a10	Hdac9	4	dILA4	B3galt2	Pnoc	4	dILA5	Zic1	Galntl6	4	dILA6	Ywhah	Sgcd	4	dILB1	Dach2	Kcnt2	4	dILB2	Txndc17	Btbd11	4	dILB3	2610307P16Rik	Nptx1	4	dILB4	Aldoa	Bach2	4	dILB5	Adamts18	Mcc	4	dILB6
Epcam	Ecel1	5	dILA1	Mafb	Foxo1	5	dILA2	Pde1a	Nppc	5	dILA3	Tnfrsf19	Mitf	5	dILA4	Id2	Abi3bp	5	dILA5	Chst9	Npnt	5	dILA6	Fign	Pou4f2	5	dILB1	Pthlh	Dach2	5	dILB2	Rspo2	Gm6213	5	dILB3	Gm36266	Tmsb4x	5	dILB4	Gmnc	Arsj	5	dILB5	Gm45341	Tlx3	5	dILB6
Pcdh7	Tmem132d	5	dILA1	Uts2b	Eya2	5	dILA2	Asic4	Satb2	5	dILA3	Sox5	Cdh3	5	dILA4	Mpped1	Chodl	5	dILA5	Vegfc	Lhfpl2	5	dILA6	9530026P05Rik	Tox2	5	dILB1	Epcam	Maml2	5	dILB2	Npy1r	C530044C16Rik	5	dILB3	Gpr149	Rprml	5	dILB4	Prkg2	Gm17225	5	dILB5	Gm2516	4930469K13Rik	5	dILB6
Prkg1	Nppc	5	dILA1	Tmem114	Gm44626	5	dILA2	Zeb2	9130024F11Rik	5	dILA3	Rasgrp1	Pthlh	5	dILA4	Sfrp1	Inpp4b	5	dILA5	Zfpm2	Alk	5	dILA6	Gm36660	Thy1	5	dILB1	Necab2	Zfp804b	5	dILB2	Adam12	9530026P05Rik	5	dILB3	Rxfp1	Npff	5	dILB4	Tll2	Col12a1	5	dILB5	Gm45323	Plxna2	5	dILB6
Fat1	Tent5a	5	dILA1	Sez6	Fras1	5	dILA2	Olfm3	Zic5	5	dILA3	Gm28822	Asic4	5	dILA4	Hcrtr2	Adra1a	5	dILA5	Itpr1	B3glct	5	dILA6	Ppp1r17	C1ql1	5	dILB1	Wif1	Tacr1	5	dILB2	Prkd1	Ltbp1	5	dILB3	Nr3c2	Tlx3	5	dILB4	Kcnq5	Gm2115	5	dILB5	Ptprm	Tshz1	5	dILB6
B130024G19Rik	Malrd1	5	dILA1	Sst	Sdk1	5	dILA2	Tox3	Gm29478	5	dILA3	Grid2	Plekhd1	5	dILA4	Bcl11b	Lhfpl2	5	dILA5	Angpt1	Smoc1	5	dILA6	Gm13404	Tenm3	5	dILB1	AI593442	Adarb2	5	dILB2	Rasgrf2	Slc26a7	5	dILB3	Mdga2	Gdf10	5	dILB4	Adgrl2	Gdf10	5	dILB5	C130073E24Rik	Masp1	5	dILB6
Uts2b	Prlr	5	dILA1	Gsn	Cadps2	5	dILA2	Khdrbs2	Hhip	5	dILA3	Sgcd	Ccbe1	5	dILA4	Pnoc	Qrfprl	5	dILA5	Samd5	Pcsk5	5	dILA6	Zic4	Dpy19l1	5	dILB1	Tcf7l1	Atp10a	5	dILB2	Vat1l	Mctp2	5	dILB3	Calca	Nme2	5	dILB4	Etv4	Pam	5	dILB5	Gm45321	Skor2	5	dILB6
Nr2f2	Cdh6	5	dILA1	Sema5b	Sorcs3	5	dILA2	Crabp1	Nos1	5	dILA3	Plekhg1	Shisa8	5	dILA4	A830012C17Rik	C130073E24Rik	5	dILA5	Galr1	Cxcl14	5	dILA6	Tle4	Bcl11b	5	dILB1	Cck	Gm15655	5	dILB2	Adcyap1	Cacng3	5	dILB3	Arhgap6	Grpr	5	dILB4	Prlr	Cemip	5	dILB5	Nog	Cdh4	5	dILB6
Unc5c	Col25a1	5	dILA1	Sstr2	Osr1	5	dILA2	Mpped1	Thsd4	5	dILA3	Mctp1	Ndst3	5	dILA4	Adgrl2	2025-03-03	5	dILA5	Gabra1	Gm49980	5	dILA6	Ntn1	Gal	5	dILB1	Sntb1	Cadm1	5	dILB2	Gm26871	Erbb4	5	dILB3	Ndst3	Stmn3	5	dILB4	Adamts16	Grpr	5	dILB5	4930555F03Rik	Meis1	5	dILB6
Grm3	Tenm1	5	dILA1	Mpped2	Gas7	5	dILA2	Nell1	Crim1	5	dILA3	Zic5	Mmp14	5	dILA4	Slc35d3	Gm45323	5	dILA5	Flrt2	2025-03-03	5	dILA6	Ust	Tac1	5	dILB1	Tlx3	Erbb4	5	dILB2	Tmem65	Lmo3	5	dILB3	Cadm2	Uchl1	5	dILB4	Akap7	B230216N24Rik	5	dILB5	Sema3d	Hs3st5	5	dILB6
B3galt1	Fxyd7	5	dILA1	Pax5	Gm3728	5	dILA2	Nccrp1	Vsnl1	5	dILA3	Crim1	Maf	5	dILA4	Arpp21	Id4	5	dILA5	Zbtb18	Fstl5	5	dILA6	Etv4	Plscr5	5	dILB1	Tmsb4x	Pbx1	5	dILB2	Tll2	Khdrbs2	5	dILB3	Nlgn1	Sh3bgrl3	5	dILB4	Zdbf2	Plce1	5	dILB5	Cntn3	Tpbg	5	dILB6
Cntnap5b	Gabrb1	5	dILA1	Rab38	Grik4	5	dILA2	Dgkg	Tfap2b	5	dILA3	Kirrel3	Rpp25	5	dILA4	Plxna2	Gm45321	5	dILA5	Sema3e	Lmo2	5	dILA6	Syt13	Shisa8	5	dILB1	Vstm2l	Fam135b	5	dILB2	Dpyd	Slc24a4	5	dILB3	Slc35f1	Camk2n1	5	dILB4	Trpc3	F730043M19Rik	5	dILB5	Nkain3	Nell2	5	dILB6
Tshz2	Tox	5	dILA1	Sdc2	Adamts5	5	dILA2	Bcl11b	Hspb1	5	dILA3	2025-03-03	Gm9750	5	dILA4	Sall3	Erbb4	5	dILA5	Ust	Csrp2	5	dILA6	Asic2	Fxyd7	5	dILB1	Mal	6330411D24Rik	5	dILB2	Rspo3	Sst	5	dILB3	Lsamp	Fdps	5	dILB4	Smoc2	Gm36266	5	dILB5	Alkal2	Pmaip1	5	dILB6
Grin2a	Alk	5	dILA1	Pax2	Prima1	5	dILA2	Gm42303	Zic2	5	dILA3	Nckap5	Mpped1	5	dILA4	Asic4	Gm2516	5	dILA5	Syt1	Neurod6	5	dILA6	Cntn5	Adra1b	5	dILB1	Gm36660	Hdac9	5	dILB2	Nell1	Etv4	5	dILB3	Il1rapl1	Rxrg	5	dILB4	Arap2	Tenm3	5	dILB5	Csgalnact1	Thsd7a	5	dILB6
Ghr	Kcnq5	5	dILA1	Stk32a	Adam12	5	dILA2	Ccbe1	Ecel1	5	dILA3	Unc5d	Hdac9	5	dILA4	Grik1	Inhba	5	dILA5	Neurog2	Rnd3	5	dILA6	Osbpl3	Pdzrn4	5	dILB1	Prrxl1	Bnc2	5	dILB2	Syt10	Kit	5	dILB3	Dpyd	Atp5g1	5	dILB4	Cdh10	Rxrg	5	dILB5	Tox2	Ltbp1	5	dILB6
Ap1s2	Mgat4c	5	dILA1	4933411E02Rik	Pcdh8	5	dILA2	Csmd1	Pou6f2	5	dILA3	Lifr	Cntn3	5	dILA4	Adcy8	Kctd12	5	dILA5	Cdh7	Cnr1	5	dILA6	Megf11	Chgb	5	dILB1	Stmn3	Cntnap2	5	dILB2	Hrk	9630014M24Rik	5	dILB3	Rtl4	Tubb3	5	dILB4	Ncam2	Gna14	5	dILB5	Reln	Mab21l2	5	dILB6
Nell2	Slit3	5	dILA1	Cntnap5b	Csmd1	5	dILA2	Nckap5	Sgcd	5	dILA3	Eepd1	Thsd7b	5	dILA4	B3galt2	Sema3e	5	dILA5	Cntnap4	Prdm8	5	dILA6	Cdh7	Plxdc2	5	dILB1	Cdkn1a	Kcnq3	5	dILB2	Ak5	Col25a1	5	dILB3	Lhfpl3	Txn1	5	dILB4	Tmeff2	Tnfrsf19	5	dILB5	A830012C17Rik	Lbx1	5	dILB6
Arhgap6	Pantr1	5	dILA1	Slc24a3	Trps1	5	dILA2	Crym	Wnt5a	5	dILA3	Pde7b	Kit	5	dILA4	Nxph4	Npnt	5	dILA5	Cdkn1c	Pnoc	5	dILA6	Npas3	Syt4	5	dILB1	Chgb	Zeb1	5	dILB2	Pde3a	Brinp2	5	dILB3	Tenm4	Csrp2	5	dILB4	Kcnj6	Rerg	5	dILB5	Lrrtm4	Zbtb20	5	dILB6
Gm42303	Npy	5	dILA1	Ecel1	Acadl	5	dILA2	Pbx3	Cdkn1a	5	dILA3	Cryba2	Otof	5	dILA4	Ptn	Trpc4	5	dILA5	Tmsb4x	Map3k5	5	dILA6	Pdgfc	Fat3	5	dILB1	Atp5g1	Khdrbs2	5	dILB2	Robo2	Fat3	5	dILB3	Rerg	Gap43	5	dILB4	Kctd8	Pdgfc	5	dILB5	Mpped2	Zic5	5	dILB6
Ccser1	Dab1	5	dILA1	Grik1	Gbx2	5	dILA2	Racgap1	Masp1	5	dILA3	Il1rapl2	Racgap1	5	dILA4	Pknox2	Sdk1	5	dILA5	Col25a1	Klhl35	5	dILA6	Pthlh	Pou4f3	5	dILB1	Nms	Pdzd2	5	dILB2	Prickle1	Fign	5	dILB3	Kif26b	Tpi1	5	dILB4	Nkain2	Mia	5	dILB5	Vcan	Il1rap	5	dILB6
Skor2	Tnfaip8	5	dILA1	Ncam2	Ret	5	dILA2	Il33	Fibin	5	dILA3	Igf1	Asrgl1	5	dILA4	Penk	Etl4	5	dILA5	Thsd4	Robo1	5	dILA6	Nmu	Trpc7	5	dILB1	Uchl1	Clstn2	5	dILB2	Spock3	Nwd2	5	dILB3	Kcnd2	Cox5a	5	dILB4	Ntm	Gm13986	5	dILB5	Trpc7	Nr2f1	5	dILB6
Cux2	Nxph4	5	dILA1	Frzb	Lix1	5	dILA2	Neurod2	Zic4	5	dILA3	Gm15398	Drd2	5	dILA4	Gpc4	Ptprt	5	dILA5	Grm5	Tead1	5	dILA6	Hmga2	Arhgdig	5	dILB1	Aldh1a1	Wwox	5	dILB2	Alcam	Rit2	5	dILB3	Skor2	Stmn2	5	dILB4	Ldb2	Zbtb7c	5	dILB5	Bmp4	Ccser1	5	dILB6
Frmd4b	Gabra2	5	dILA1	Mitf	Gna14	5	dILA2	Hs3st4	Amn	5	dILA3	Pcsk5	Gm19299	5	dILA4	Prkcq	Nxph2	5	dILA5	Fgf10	Tox	5	dILA6	Nms	Pcp4l1	5	dILB1	Snca	Prex2	5	dILB2	Adamts16	Pdzrn4	5	dILB3	Ccser1	Tuba1b	5	dILB4	Zic1	Satb1	5	dILB5	Kctd16	2610307P16Rik	5	dILB6
Sgcz	Pcsk5	5	dILA1	Dach1	Zbtb16	5	dILA2	Serpini1	Sncb	5	dILA3	Kctd16	Bmp4	5	dILA4	Pde1a	Fbxl7	5	dILA5	Ncam2	Nxph4	5	dILA6	Kcnab1	Adamts2	5	dILB1	Gm8773	Rbms3	5	dILB2	Cntnap5b	Slc17a8	5	dILB3	Grid2	Rpl22l1	5	dILB4	Il1rap	Lmo7	5	dILB5	Kcnk9	Gm31854	5	dILB6
Unc5d	Rit2	5	dILA1	Cacna2d3	Hopx	5	dILA2	Npy2r	Skor2	5	dILA3	Fndc1	4930587E11Rik	5	dILA4	Cntn4	Insyn2b	5	dILA5	Nrg1	Adcy8	5	dILA6	Fgd5	Col25a1	5	dILB1	Camk2n1	1110019D14Rik	5	dILB2	Gm12371	Rerg	5	dILB3	Ncam2	Nptx2	5	dILB4	Gm31854	Myo5b	5	dILB5	Sdk1	Vwc2l	5	dILB6
Kcnd2	Adra1a	5	dILA1	Hhip	Fam189a1	5	dILA2	Clstn2	Tcerg1l	5	dILA3	Lypd1	Ctsc	5	dILA4	Cntn6	Gabrb1	5	dILA5	Gabrb2	Sema3c	5	dILA6	Rarb	Lpl	5	dILB1	Oxr1	Rorb	5	dILB2	Tlx3	Prrxl1	5	dILB3	Dcc	Ldha	5	dILB4	Sphkap	Dab1	5	dILB5	Epha4	Insm1	5	dILB6
Il1rapl1	Car8	5	dILA1	Sh3rf3	Lrrtm4	5	dILA2	Skor1	Vstm2l	5	dILA3	Gpr158	Gbx1	5	dILA4	Gm13889	Klhl5	5	dILA5	Kif26b	2025-03-01	5	dILA6	Pip5k1b	Snca	5	dILB1	Tubb3	Epha3	5	dILB2	Dok5	Cbln1	5	dILB3	Glra3	Vstm2l	5	dILB4	Vwc2l	Slc35f1	5	dILB5	Inpp4b	Htr7	5	dILB6
Ebf3	Aldoa	5	dILA1	Vwc2l	Adra1b	5	dILA2	Arhgap15	Sh3rf3	5	dILA3	Igfbp5	Tgfbr3	5	dILA4	Bcl11a	Cyp7b1	5	dILA5	Sash1	Id2	5	dILA6	Nr3c2	Nrn1	5	dILB1	Txn1	Sdk2	5	dILB2	Slc8a1	Gm2694	5	dILB3	Lingo2	Cdkn1c	5	dILB4	9630014M24Rik	Slc35f4	5	dILB5	Krt18	Prox1os	5	dILB6
Drd2	Stc1	5	dILA1	Slc6a1	Htr2a	5	dILA2	Rarb	Sst	5	dILA3	Zic2	Enc1	5	dILA4	Cdh20	Gm26871	5	dILA5	Lypd6	Gm47352	5	dILA6	Gm30382	Myh8	5	dILB1	Cdkn1c	Ntrk3	5	dILB2	Megf11	Ramp3	5	dILB3	Cntn4	Tubb4b	5	dILB4	Grm1	Robo1	5	dILB5	Csmd3	Sema3c	5	dILB6
Unc13c	AW551984	5	dILA1	Adamtsl1	Pik3r1	5	dILA2	Tshz3	Adamts3	5	dILA3	Pid1	1500009L16Rik	5	dILA4	Hhip	Pcdh10	5	dILA5	Lrfn5	Erbb4	5	dILA6	Hs3st2	Gas7	5	dILB1	Col14a1	Plxna4	5	dILB2	Tnr	Mafa	5	dILB3	Tenm1	Hoxa7	5	dILB4	Laptm4b	Dcc	5	dILB5	Tnr	Plpp4	5	dILB6
Gpc5	Sema6d	5	dILA1	Unc5c	Ntrk3	5	dILA2	Drd2	Zic1	5	dILA3	Map7	B3galt2	5	dILA4	Lamp5	Gm45341	5	dILA5	Cadm2	Gad2	5	dILA6	2025-03-01	Tubb4b	5	dILB1	Dlk1	Xylt1	5	dILB2	Atrnl1	Flrt2	5	dILB3	Nkain3	Prdx1	5	dILB4	Rbms1	Enpp2	5	dILB5	Fbln5	Skap1	5	dILB6
Spon1	Gda	5	dILA1	Spats2l	Cdh18	5	dILA2	Sall3	Neto1	5	dILA3	Egfem1	Cadps2	5	dILA4	Nyap2	Pdyn	5	dILA5	Enc1	Tmem178	5	dILA6	Adgrl2	Atp5g1	5	dILB1	4930469K13Rik	Syt1	5	dILB2	B230216N24Rik	Nkain2	5	dILB3	Epb41l3	Txndc17	5	dILB4	Shisa6	Nxph3	5	dILB5	Fibin	Car10	5	dILB6
2025-03-01	Ndnf	5	dILA1	Calb1	Sphkap	5	dILA2	Tafa2	Gabrb1	5	dILA3	Gsn	Prima1	5	dILA4	Csrp2	Ano3	5	dILA5	Kctd12	Sphkap	5	dILA6	Zic2	9330158H04Rik	5	dILB1	D130009I18Rik	Cadm2	5	dILB2	Tacr3	Alk	5	dILB3	Cdk14	Arhgdia	5	dILB4	Ccser1	4930555F03Rik	5	dILB5	Grik4	Nfix	5	dILB6
Ntng1	Tfap2b	5	dILA1	Thsd4	Ipcef1	5	dILA2	Col11a1	Prkca	5	dILA3	Plagl1	Asic2	5	dILA4	Tcim	4930555F03Rik	5	dILA5	Calcrl	Pid1	5	dILA6	Plch1	4930469K13Rik	5	dILB1	Palld	Arpp21	5	dILB2	Lrrtm4	Pbx3	5	dILB3	Gm20754	Coro1a	5	dILB4	Cep112	Calb1	5	dILB5	Pex5l	Kcnip1	5	dILB6
Skor1	Crb1	5	dILA1	Mcub	Hpse2	5	dILA2	Kcnc2	Ndnf	5	dILA3	Csgalnact1	Slc24a4	5	dILA4	Tmsb4x	Npy	5	dILA5	Adcy2	Rgs3	5	dILA6	Thsd4	Sema3e	5	dILB1	Crabp2	Ptprm	5	dILB2	Kcnh5	Cdh3	5	dILB3	Atrnl1	Ywhah	5	dILB4	Stc1	Arhgap28	5	dILB5	Nlgn1	Slit2	5	dILB6
Serpini1	Ucp2	5	dILA1	Tmem255a	Sulf2	5	dILA2	Id2	Krt71	5	dILA3	Kcnh1	Nrgn	5	dILA4	Matn2	Elavl2	5	dILA5	Csmd1	Rarb	5	dILA6	Tshz3	Chrm2	5	dILB1	Igfbp2	Ccser1	5	dILB2	Gas7	Zfp804a	5	dILB3	Efna5	Vgf	5	dILB4	Gabra2	Tac2	5	dILB5	Cacnb2	Lingo2	5	dILB6
Pcdh19	Atp1b1	5	dILA1	Lypd1	Lingo2	5	dILA2	Fn1	Pex5l	5	dILA3	Sntg1	Fgfr1	5	dILA4	Unc5c	Xylt1	5	dILA5	Clstn2	Sorcs3	5	dILA6	Zic1	Scn1b	5	dILB1	Fabp3	Lingo2	5	dILB2	Nlgn1	Gmnc	5	dILB3	Mctp1	Ifitm2	5	dILB4	Hcn1	Gpr149	5	dILB5	Sema5a	St8sia4	5	dILB6
C1ql1	Tacr3	5	dILA1	Plxdc2	Tspan18	5	dILA2	Cdh20	Epha10	5	dILA3	Gm29478	Rxfp2	5	dILA4	Oprm1	Ebf1	5	dILA5	L3mbtl4	Ano4	5	dILA6	Nefl	Gng4	5	dILB1	Stmn2	Grik4	5	dILB2	Scg2	Syt4	5	dILB3	Csmd3	Syt4	5	dILB4	Galnt13	Hmcn1	5	dILB5	Xylt1	Lgals7	5	dILB6
Cdkn1c	Chchd10	5	dILA1	Cntn6	Sntg2	5	dILA2	Hoxb5os	Ncam2	5	dILA3	Phactr2	Serpinb1b	5	dILA4	Sgcz	Gm49980	5	dILA5	Tnr	Ntm	5	dILA6	Meis1	Tmsb4x	5	dILB1	Cbln1	Ralyl	5	dILB2	Ephb1	Bcl2	5	dILB3	Kcnd3	Cxcl12	5	dILB4	Pfkp	Aff2	5	dILB5	4930587E11Rik	Zic2	5	dILB6
Pam	Gm32647	5	dILA1	Lbx1	St6galnac5	5	dILA2	Fat3	Grik3	5	dILA3	Tmtc2	Syt2	5	dILA4	Fgf13	Ncam2	5	dILA5	Chrm3	Pdgfa	5	dILA6	Slc24a4	Pam	5	dILB1	Nme2	Cntn1	5	dILB2	Immp2l	Adgrl2	5	dILB3	Cntn6	Stc1	5	dILB4	1500009L16Rik	Epha6	5	dILB5	Nrg1	Stat3	5	dILB6
Nrg1	Chrm2	5	dILA1	Egfem1	Ptchd4	5	dILA2	Gm20754	Zic3	5	dILA3	Man2a1	Fmn1	5	dILA4	Syt6	Bhlhe22	5	dILA5	Klhl14	Cdh4	5	dILA6	Pde4b	Nptx2	5	dILB1	Gap43	Btbd3	5	dILB2	Zfhx4	Tenm2	5	dILB3	Galnt13	1110008P14Rik	5	dILB4	Eya2	Tafa1	5	dILB5	Dchs2	Slc17a8	5	dILB6
Epcam	Tfap2b	6	dILA1	4933411E02Rik	Igf1	6	dILA2	Satb2	Npas1	6	dILA3	Cryba2	Fam20a	6	dILA4	Gm49980	Abi3bp	6	dILA5	Angpt1	Klhl14	6	dILA6	Gm30373	Pou4f3	6	dILB1	Cbln1	Tcf7l1	6	dILB2	Slc26a7	Npff	6	dILB3	Gm36266	Cacng3	6	dILB4	Gdf10	Gm17225	6	dILB5	Bmp4	D130079A08Rik	6	dILB6
Ecel1	Galnt13	6	dILA1	Pax5	Dpp10	6	dILA2	9130024F11Rik	Olfm3	6	dILA3	Tmsb4x	Mitf	6	dILA4	Tmsb4x	Gm47352	6	dILA5	Npnt	Neurod1	6	dILA6	Vip	Islr2	6	dILB1	Arhgap29	Pthlh	6	dILB2	Gmnc	Rspo2	6	dILB3	Sox5	Calca	6	dILB4	Rerg	Adamtsl3	6	dILB5	Rarb	Gm29478	6	dILB6
Tmem114	Robo1	6	dILA1	Tmem232	Lpl	6	dILA2	Tacr3	Npas3	6	dILA3	Tcim	Daam2	6	dILA4	Gm26644	Gm32647	6	dILA5	Zbtb18	Bves	6	dILA6	Pou4f2	4930469K13Rik	6	dILB1	Pcp2	4930469K13Rik	6	dILB2	Calb1	Adam12	6	dILB3	Prss12	Tac1	6	dILB4	Cartpt	Vwc2l	6	dILB5	Irx2	Chst9	6	dILB6
Tmsb4x	Bach2	6	dILA1	Pld5	Thsd4	6	dILA2	Tshr	Klhl13	6	dILA3	Stmn3	Otof	6	dILA4	Npy	Hhip	6	dILA5	Prdm13	Id2	6	dILA6	Htr2a	Tpd52l1	6	dILB1	Dach2	Sntb1	6	dILB2	Adgrl2	Tenm3	6	dILB3	Mctp1	Fibin	6	dILB4	Gm13986	Ltbp1	6	dILB5	Krt18	Sema3d	6	dILB6
Malrd1	Gm28905	6	dILA1	Rftn1	Tfap2b	6	dILA2	Ccbe1	Caln1	6	dILA3	Nme2	C1qtnf7	6	dILA4	Slc35d3	Slc35f1	6	dILA5	Pcsk5	Cdkn1c	6	dILA6	G630016G05Rik	Col14a1	6	dILB1	Atp10a	D130009I18Rik	6	dILB2	Cep112	Pdzrn4	6	dILB3	Sphkap	Sv2b	6	dILB4	Gm31854	Masp1	6	dILB5	Sv2b	Alkal2	6	dILB6
Stc1	Mdga2	6	dILA1	Tmem114	Parm1	6	dILA2	Skor2	Cbln4	6	dILA3	Uchl1	Cntn3	6	dILA4	Nme2	Cadm2	6	dILA5	Nav2	Ndnf	6	dILA6	Ntng2	Ppp1r17	6	dILB1	Gm2694	Ghr	6	dILB2	Tpbg	C530044C16Rik	6	dILB3	Sox5os4	Npff	6	dILB4	Mme	Sema3c	6	dILB5	Grpr	Zic5	6	dILB6
Ctxn2	Rapgef6	6	dILA1	Uts2b	Pdzrn3	6	dILA2	Tnfaip8	Nell1	6	dILA3	Camk2n1	Ncam2	6	dILA4	Csrp2	A830012C17Rik	6	dILA5	Slc4a4	Tmsb4x	6	dILA6	Htr2c	C1ql3	6	dILB1	Zfp804b	Oxr1	6	dILB2	Syt10	Syt6	6	dILB3	Tenm2	Calb1	6	dILB4	Gm36266	Slc17a8	6	dILB5	Arpp21	Pou4f1	6	dILB6
Ramp3	Lrfn5	6	dILA1	Prkca	Stxbp6	6	dILA2	Fibin	Gm44593	6	dILA3	Pnoc	Tmem132b	6	dILA4	Chodl	Trpc4	6	dILA5	Gm29478	Tfap2a	6	dILA6	Tafa2	Ndst3	6	dILB1	Mafa	Cdh4	6	dILB2	Etv4	Ak5	6	dILB3	Gmnc	Glra3	6	dILB4	Hoxa10	Pth2r	6	dILB5	Synpr	D130009I18Rik	6	dILB6
Tent5a	Gabrg3	6	dILA1	Ecel1	Lmo4	6	dILA2	Epha6	Dgkg	6	dILA3	Gsn	Sfmbt2	6	dILA4	Gm13889	Cntnap2	6	dILA5	Zic5	Gm32647	6	dILA6	Mctp1	Mab21l2	6	dILB1	Rbp1	Col14a1	6	dILB2	Grp	Rasl11a	6	dILB3	Tmsb4x	Rerg	6	dILB4	Sox5os4	Tex15	6	dILB5	Pcsk6	Sgcz	6	dILB6
Nme2	2025-03-01	6	dILA1	Sgcd	Stk32a	6	dILA2	Gm49678	Neurod1	6	dILA3	Rflnb	Med12l	6	dILA4	Tubb3	Gm45323	6	dILA5	Crim1	Arhgap15	6	dILA6	Gm2516	Gal	6	dILB1	Fxyd7	Hs3st5	6	dILB2	Ptn	Tex15	6	dILB3	Phlda1	Cacnb2	6	dILB4	Grpr	Kctd8	6	dILB5	Rbp4	Kcnip4	6	dILB6
Cdkn1c	Sox6	6	dILA1	Edn1	Prr16	6	dILA2	Fst	Lypd6b	6	dILA3	1500009L16Rik	Ccser1	6	dILA4	Ap1s2	Grid2	6	dILA5	Zfp804a	Hoxa10	6	dILA6	Plscr5	Cnih3	6	dILB1	Cck	Slc24a4	6	dILB2	Tmeff2	Upp1	6	dILB3	Tshz1	Man1a	6	dILB4	Pou6f2	Arap2	6	dILB5	Hoxb9	Zic2	6	dILB6
Atp5g1	Pde8b	6	dILA1	Fbn2	Esr1	6	dILA2	Ncam2	Ephb1	6	dILA3	Atp5g1	Ndst3	6	dILA4	Stmn3	Gm45321	6	dILA5	Rarb	Lypd6	6	dILA6	C130073E24Rik	Bves	6	dILB1	Gabra5	Zeb2	6	dILB2	9630014M24Rik	Kcnh1	6	dILB3	Kcnd3	Rxrg	6	dILB4	Hoxa9	Fn1	6	dILB5	Pmaip1	Pcp4	6	dILB6
Fat1	Dpp10	6	dILA1	Arpp21	Zfp804b	6	dILA2	Zeb2	Tfap2b	6	dILA3	Cox5a	Gm15398	6	dILA4	Trbc2	Sphkap	6	dILA5	Dcc	Satb1	6	dILA6	6330411D24Rik	Slc24a4	6	dILB1	Cdkn1a	Ryr3	6	dILB2	1110015O18Rik	Myo3b	6	dILB3	Prickle1	C1ql1	6	dILB4	Prkca	Arsj	6	dILB5	Lmo2	Lmo4	6	dILB6
Syt4	Tenm2	6	dILA1	Peak1	Cryba2	6	dILA2	Col25a1	Pcdh19	6	dILA3	Mgst3	Asic2	6	dILA4	Crip2	2025-03-01	6	dILA5	Alk	Cxcl14	6	dILA6	Gm45321	C130021I20Rik	6	dILB1	Car8	Gm8773	6	dILB2	Galr1	Arhgap6	6	dILB3	Pth2r	Gpr149	6	dILB4	Cntnap5c	Zfp804b	6	dILB5	Sorcs3	Mctp1	6	dILB6
Tpi1	Gda	6	dILA1	Nppc	Nr2f1	6	dILA2	Lcp1	Gm29478	6	dILA3	Stmn2	Kcnip1	6	dILA4	Shisa8	Galntl6	6	dILA5	Dab1	Zic3	6	dILA6	Tac1	Zic1	6	dILB1	Tmsb4x	Slc2a13	6	dILB2	Hs3st4	Nwd2	6	dILB3	Gjc1	Fam20a	6	dILB4	Cemip	Kcnq5	6	dILB5	Mc4r	Map7	6	dILB6
Tuba1b	Grid2	6	dILA1	Ptn	Edil3	6	dILA2	Cntn6	Zic5	6	dILA3	Tubb3	Pcdh15	6	dILA4	Pdyn	Kcnd2	6	dILA5	Ptprk	Sema3c	6	dILA6	Gm45341	Skor1	6	dILB1	Pcp4	Cpne4	6	dILB2	Csmd3	Prex2	6	dILB3	Brinp3	Adcyap1	6	dILB4	Sntb1	Cdh4	6	dILB5	AI593442	Gm49912	6	dILB6
Tpbg	Pcsk5	6	dILA1	Nwd2	Adcy2	6	dILA2	Hcn1	A830018L16Rik	6	dILA3	Slc35d3	Drd2	6	dILA4	Prdm8	Kcnq3	6	dILA5	Unc5c	Pdgfa	6	dILA6	Ano4	Cck	6	dILB1	Txn1	Tmtc1	6	dILB2	Zic1	Erbb4	6	dILB3	Ptprd	Gdf10	6	dILB4	Prkg2	Sorcs1	6	dILB5	Hoxb5	Sgcd	6	dILB6
Ldha	Kcnd2	6	dILA1	Pdzrn4	A830018L16Rik	6	dILA2	Fut9	Lrfn5	6	dILA3	Txn1	Csmd3	6	dILA4	Atp5g1	Gpr158	6	dILA5	Cadm1	Lmo2	6	dILA6	Pcdh9	Chgb	6	dILB1	Syt4	Kcnip1	6	dILB2	Fgd5	Phlda1	6	dILB3	Nr3c2	Pcdh10	6	dILB4	Pcp4	Hs3st5	6	dILB5	Dkk2	Cfap299	6	dILB6
Rgs10	Sema6a	6	dILA1	Chsy3	Mafa	6	dILA2	Dchs2	Tafa2	6	dILA3	Fndc1	Trpm3	6	dILA4	Nxph2	Meg3	6	dILA5	Cdh18	Frmpd1	6	dILA6	Gpc6	Plpp4	6	dILB1	Adarb2	Palld	6	dILB2	Cntnap5c	Stk32a	6	dILB3	Trp53cor1	Syt10	6	dILB4	Lmo7	Arhgap6	6	dILB5	C230079O03Rik	Nr3c2	6	dILB6
Uts2b	Slco3a1	6	dILA1	Wnt5a	Mafb	6	dILA2	Lhx1os	Lmo1	6	dILA3	Fdps	Cdh20	6	dILA4	Prdx1	Hmga2	6	dILA5	Megf11	Plagl1	6	dILA6	Gm45323	Zic4	6	dILB1	Rpl22l1	Csmd3	6	dILB2	Brinp3	Cpne5	6	dILB3	Rprm	Bmper	6	dILB4	Rprm	Lbx1	6	dILB5	Ap1s2	Gabrg3	6	dILB6
Stmn3	Nlgn1	6	dILA1	Gm44626	Crb1	6	dILA2	Mpped2	Sema3a	6	dILA3	1110008P14Rik	Ptprd	6	dILA4	Asrgl1	Rbms1	6	dILA5	Ncam2	Hoxa7	6	dILA6	Gria3	Crip2	6	dILB1	Sh3bgrl3	Mab21l2	6	dILB2	Zdbf2	Pam	6	dILB3	Gria2	Kcnh5	6	dILB4	Cplx2	Itga9	6	dILB5	Kcnq5	Brinp1	6	dILB6
Cox5a	Tnr	6	dILA1	Kank1	Tgfb2	6	dILA2	Lgr5	Cdh13	6	dILA3	Nrgn	Ldlrad4	6	dILA4	Sh3bgrl3	Cntn4	6	dILA5	Cdh6	Neurog2	6	dILA6	Nrg1	C1ql1	6	dILB1	Snap25	Tmem132c	6	dILB2	Tenm1	Zfp804a	6	dILB3	A330008L17Rik	Adcy8	6	dILB4	Plce1	Galnt14	6	dILB5	Cntnap5a	Pde3a	6	dILB6
Cdh8	Nrg1	6	dILA1	Ebf1	Vgll3	6	dILA2	Cdkn1c	Gm47352	6	dILA3	Rpl22l1	Ryr3	6	dILA4	Cox5a	Cntn6	6	dILA5	Ltbp1	Samd5	6	dILA6	Pam	Cwh43	6	dILB1	Lbx1	Cntnap5c	6	dILB2	Cdh11	Btbd11	6	dILB3	Nectin3	Pde8b	6	dILB4	Nlgn1	Tlx3	6	dILB5	Nts	Sema3e	6	dILB6
Aldoa	Gm30382	6	dILA1	Galnt18	Gm30382	6	dILA2	Cdh7	Slc9a9	6	dILA3	Lypd1	Col13a1	6	dILA4	Cdkn1c	Gm2516	6	dILA5	Adamts18	Lypd6b	6	dILA6	Apela	Cep112	6	dILB1	Stmn3	Aldh1a1	6	dILB2	Gm30382	Frzb	6	dILB3	Cd47	Iqgap2	6	dILB4	Bcl2	Hs3st1	6	dILB5	Man2a1	Cdh18	6	dILB6
Nr2f2	Tox	6	dILA1	Id4	Cdh4	6	dILA2	Kctd4	Mast4	6	dILA3	2025-03-03	Plcl1	6	dILA4	Qrfprl	Ntm	6	dILA5	Fbxl7	Csgalnact1	6	dILA6	Antxr1	Plch1	6	dILB1	Cox5a	Cemip	6	dILB2	Psd3	Arhgap29	6	dILB3	Klf7	Trbc2	6	dILB4	Gria3	Sst	6	dILB5	Rmst	Pard3b	6	dILB6
Tubb3	Gpr158	6	dILA1	Htr3a	Pcdh11x	6	dILA2	Kcnq5	Dab1	6	dILA3	Aqp6	Tgfbr3	6	dILA4	Skor1	Lingo2	6	dILA5	Wnt16	Stmn3	6	dILA6	Cpne6	Fgd5	6	dILB1	Atp5g1	A830018L16Rik	6	dILB2	Prkd1	Kirrel3	6	dILB3	Hoxa9	Car10	6	dILB4	Hoxa7	Nwd2	6	dILB5	Gabrg1	Pam	6	dILB6
Nppc	Reln	6	dILA1	Gbx1	Gna14	6	dILA2	Bcl11b	Khdrbs2	6	dILA3	Hhip	Mcc	6	dILA4	Id4	Tenm4	6	dILA5	Hs3st4	Cox5a	6	dILA6	Mast4	Bcl11b	6	dILB1	Gm15655	Arhgap26	6	dILB2	Cdk14	Ltbp1	6	dILB3	Snca	B230209E15Rik	6	dILB4	Enpp2	Tspan18	6	dILB5	Crtac1	Trpc4	6	dILB6
Txn1	Cadm1	6	dILA1	Rph3a	Mab21l2	6	dILA2	Tmem178	Vstm2a	6	dILA3	Crip2	Thsd7b	6	dILA4	Rgs4	Gm45341	6	dILA5	Gfra1	Brinp2	6	dILA6	Chst2	Grik3	6	dILB1	Nptx2	Cdh8	6	dILB2	Zfhx4	Svil	6	dILB3	Trpc3	Zeb2	6	dILB4	Tll2	Prlr	6	dILB5	Adarb2	Gm45341	6	dILB6
Uchl1	Gm26871	6	dILA1	Tle4	Fras1	6	dILA2	Slc4a4	Il1rapl1	6	dILA3	Rgs10	Cntn4	6	dILA4	Psmb7	C130073E24Rik	6	dILA5	Kcnj3	Csmd1	6	dILA6	Gpr88	Nr3c2	6	dILB1	Phlda1	Ptprd	6	dILB2	Grin3a	Epcam	6	dILB3	Fut9	Akap12	6	dILB4	Cd47	Epha3	6	dILB5	Tmem163	Kctd16	6	dILB6
Npy	Atrnl1	6	dILA1	Prkcq	Maf	6	dILA2	Lhx1	Alk	6	dILA3	Shisa8	Gm19299	6	dILA4	Gm17750	Nlgn1	6	dILA5	Xylt1	Nme2	6	dILA6	Cux2	Enc1	6	dILB1	Igfbpl1	Ncam2	6	dILB2	Mgat4c	Prokr2	6	dILB3	Chsy3	Pde11a	6	dILB4	Csrp2	Nell2	6	dILB5	Parm1	Hs3st5	6	dILB6
Fabp3	Fstl5	6	dILA1	Ipcef1	Gbx2	6	dILA2	Grik3	Lhfpl3	6	dILA3	Shisal2b	Cntnap4	6	dILA4	Gap43	Sv2c	6	dILA5	2025-03-03	Csrp2	6	dILA6	Pcdh15	Robo2	6	dILB1	Maf	Egfem1	6	dILB2	Ntm	Lmo2	6	dILB3	Tafa1	Ghr	6	dILB4	Chgb	Cntnap2	6	dILB5	Bmper	Gm2516	6	dILB6
Rpl22l1	Parm1	6	dILA1	Grik3	Apela	6	dILA2	Hivep2	Slc6a5	6	dILA3	Tuba1b	2025-03-01	6	dILA4	Tubb4b	Syt1	6	dILA5	Csmd3	Ncald	6	dILA6	Mdga1	Etv4	6	dILB1	Mgst3	Spock3	6	dILB2	Fam189a1	Epha7	6	dILB3	Dpyd	Has2	6	dILB4	Gna14	Upp1	6	dILB5	Krt8	Pcdh9	6	dILB6
Tubb4b	Pcdh17	6	dILA1	Robo1	Lrrtm3	6	dILA2	Pknox2	Calb1	6	dILA3	Rab38	Opcml	6	dILA4	Rorb	Ccser1	6	dILA5	Nkain2	Prox1os	6	dILA6	Syt2	Zbtb20	6	dILB1	Phgdh	Kcnq5	6	dILB2	Tenm2	Bcl2	6	dILB3	Rprml	Abcc9	6	dILB4	Hs3st4	Htr7	6	dILB5	Skap1	Nrp2	6	dILB6
Lhx1	Sgcd	6	dILA1	Grin2a	Gm14697	6	dILA2	Nkain2	Cntnap2	6	dILA3	Pcp4l1	Sema6d	6	dILA4	Tuba1b	Car10	6	dILA5	Kirrel3	Klhl35	6	dILA6	Kitl	Epha3	6	dILB1	Hopx	Frmpd1	6	dILB2	Col25a1	Rasgrf1	6	dILB3	Ndst3	Pard3b	6	dILB4	Prickle1	Skor2	6	dILB5	Plpp3	Lsamp	6	dILB6
Fxyd7	Fgf13	6	dILA1	Nr4a2	Dgkk	6	dILA2	Shisa3	Lypd1	6	dILA3	Hoxb5os	Ccbe1	6	dILA4	Rspo3	Lsamp	6	dILA5	Map3k5	Sh3bgrl3	6	dILA6	Rassf4	Pcdh8	6	dILB1	Tubb3	Plcb1	6	dILB2	Csmd1	Gm49938	6	dILB3	Gm31854	Csmd1	6	dILB4	F730043M19Rik	Galntl6	6	dILB5	Epha7	Nebl	6	dILB6
Fdps	Crim1	6	dILA1	1110019D14Rik	Cbln2	6	dILA2	9630014M24Rik	Hhip	6	dILA3	Lypd6b	Kcnh5	6	dILA4	Neurod6	Sgcz	6	dILA5	St18	Mest	6	dILA6	Nell2	Pcp4l1	6	dILB1	Reep5	Tafa1	6	dILB2	Pcdh17	Fbn2	6	dILB3	Grm1	Khdrbs2	6	dILB4	Rasl11a	Vwc2	6	dILB5	Sorcs2	Alk	6	dILB6
Gm17750	Cadm2	6	dILA1	Nell2	Sparcl1	6	dILA2	Kcnip4	Zbtb16	6	dILA3	Sh3bgrl3	Fmn1	6	dILA4	Ech1	Brinp1	6	dILA5	Ptprd	Stmn2	6	dILA6	Tox2	Grem1	6	dILB1	Slc17a8	Prkg1	6	dILB2	C130021I20Rik	Mme	6	dILB3	Pcsk2	Oprm1	6	dILB4	2025-03-11	Sphkap	6	dILB5	Hs3st1	Gm45321	6	dILB6
Qrfprl	Tmtc1	6	dILA1	Spata13	Foxo1	6	dILA2	Cnih3	Gabra1	6	dILA3	Stard13	Nlgn1	6	dILA4	Kctd4	Il1rapl1	6	dILA5	Egfem1	Cdh11	6	dILA6	Thy1	Schip1	6	dILB1	1110008P14Rik	Grm3	6	dILB2	Trpc3	Palld	6	dILB3	Maml3	Scg2	6	dILB4	Snca	Nme2	6	dILB5	Homer2	Vwc2	6	dILB6
Gpc6	Pcsk6	6	dILA1	Slco3a1	Zeb2	6	dILA2	Plcl1	Tfap2a	6	dILA3	Chgb	Nkain2	6	dILA4	Neurod2	Lrrc4c	6	dILA5	Lmo7	Ebf3	6	dILA6	4930555F03Rik	Opcml	6	dILB1	Ube2ql1	Pou4f1	6	dILB2	Ptprd	Syn2	6	dILB3	Tubb3	Gpc6	6	dILB4	Laptm4b	Mc4r	6	dILB5	Tshz3	Gm45323	6	dILB6
A330008L17Rik	Hs6st3	6	dILA1	Slc2a13	Kcnq5	6	dILA2	Pde3a	Arg1	6	dILA3	Serpinb1b	Tln2	6	dILA4	Arhgdia	Rps6ka3	6	dILA5	Zfpm2	Plk2	6	dILA6	Nms	Sema3e	6	dILB1	Epha3	Nlgn1	6	dILB2	Scg2	Gm13889	6	dILB3	Ptn	Tmcc3	6	dILB4	Hoxb9	Nfib	6	dILB5	Myo5b	Scg2	6	dILB6
Thsd7a	Tfap2b	7	dILA1	6330411D24Rik	Igf1	7	dILA2	2025-03-03	Nccrp1	7	dILA3	C2cd4a	C1qtnf7	7	dILA4	Hhip	Cdh6	7	dILA5	Chst9	Zbtb18	7	dILA6	Ppp1r17	Pou4f3	7	dILB1	Palld	Pthlh	7	dILB2	Gm6213	Upp1	7	dILB3	Frem1	Rprml	7	dILB4	Gmnc	Gm31854	7	dILB5	Gm45321	Pou4f1	7	dILB6
Skor2	Islr2	7	dILA1	Uts2b	Pax5	7	dILA2	A830018L16Rik	Tfap2b	7	dILA3	Cryba2	Shisal2b	7	dILA4	Gm32647	Nxph2	7	dILA5	Pde3a	Calb2	7	dILA6	Slc44a5	9530026P05Rik	7	dILB1	Wif1	Arhgap29	7	dILB2	Npy1r	Slc26a7	7	dILB3	Phlda1	Cep112	7	dILB4	Arsj	Col12a1	7	dILB5	Epha3	Nog	7	dILB6
Cntn6	Plch1	7	dILA1	Man2a1	Nrsn1	7	dILA2	Npas3	Mcub	7	dILA3	Rxrg	Lgi2	7	dILA4	Abi3bp	Gm15155	7	dILA5	Tmem108	Npnt	7	dILA6	Lin7a	Plscr5	7	dILB1	Rorb	Cpne4	7	dILB2	Syt10	Prima1	7	dILB3	Sphkap	Ccbe1	7	dILB4	Gm17225	Gm2115	7	dILB5	Arpp21	D130079A08Rik	7	dILB6
Camk2d	Npy	7	dILA1	Fndc1	Adra1b	7	dILA2	Npas1	Crym	7	dILA3	Sulf1	Epb41l4a	7	dILA4	Slc35d3	Grm5	7	dILA5	Brinp1	Hoxa7	7	dILA6	Gal	Lmo4	7	dILB1	Cnih3	Bnc2	7	dILB2	Npff	Tll2	7	dILB3	Rprm	Klhl1	7	dILB4	Etv4	Adamtsl3	7	dILB5	Gm45323	Alkal2	7	dILB6
Mgarp	Skor1	7	dILA1	Enpp2	Prima1	7	dILA2	Csmd3	Cdh7	7	dILA3	Fn1	Gm19299	7	dILA4	Zic2	Sema3e	7	dILA5	Thsd7a	Tmsb4x	7	dILA6	Pthlh	Tgfb2	7	dILB1	Otof	Hs3st1	7	dILB2	B230216N24Rik	Ramp3	7	dILB3	Camk2d	Grpr	7	dILB4	Stc1	Arap2	7	dILB5	Gm45341	Tmsb4x	7	dILB6
Cep112	Gm14697	7	dILA1	Osr1	Stard13	7	dILA2	Pcdh11x	Hhip	7	dILA3	Rflnb	Rab38	7	dILA4	Gm49980	Pax8	7	dILA5	Id2	Angpt1	7	dILA6	Tox2	Osbpl3	7	dILB1	Epcam	Grm7	7	dILB2	Adam12	Ptpn3	7	dILB3	Calca	Man1a	7	dILB4	Kcnq5	Pth2r	7	dILB5	Robo2	Pmaip1	7	dILB6
Gm28822	Peg10	7	dILA1	Rorb	Clstn2	7	dILA2	Mn1	Cntnap4	7	dILA3	Csmd1	Pex5l	7	dILA4	Tmem255a	Cntnap4	7	dILA5	Luzp2	Nme2	7	dILA6	Ust	Vstm2a	7	dILB1	Aldh1a1	Tcerg1l	7	dILB2	Grp	Slc24a4	7	dILB3	Calb1	A230006K03Rik	7	dILB4	Il1rap	Tenm3	7	dILB5	4930555F03Rik	Hrk	7	dILB6
Cntnap5b	Pax5	7	dILA1	Nr3c2	Cntn3	7	dILA2	Edil3	Nppc	7	dILA3	Igf1	Tgfbr3	7	dILA4	Id2	Pde1a	7	dILA5	Kcnq3	Phlda1	7	dILA6	Ghr	Tmem163	7	dILB1	Tcf7l1	Kcnh5	7	dILB2	Rasl11a	Rerg	7	dILB3	Gdf10	Gm36266	7	dILB4	Prkg2	Plce1	7	dILB5	Kcnq5	Hoxc10	7	dILB6
Trhde	Plk2	7	dILA1	Gm3728	Sorcs3	7	dILA2	Gm44593	Sh3rf3	7	dILA3	Ndnf	Zic5	7	dILA4	Gm47352	Pcsk5	7	dILA5	Mgat4c	Hoxc9	7	dILA6	Tmem132d	Zic4	7	dILB1	Lrp1b	Atp10a	7	dILB2	Prkd1	Galr1	7	dILB3	C1ql3	Trbc2	7	dILB4	Adgrl2	Fn1	7	dILB5	Gm2516	Serpine2	7	dILB6
Gabrb1	Arhgap36	7	dILA1	Tmem164	Gm14697	7	dILA2	Nxph2	Cntn5	7	dILA3	Zeb2	Daam2	7	dILA4	Zic5	Lypd6	7	dILA5	Clstn2	Arg1	7	dILA6	Igfbp5	Ramp3	7	dILB1	Cbln2	Snap25	7	dILB2	Rspo2	Gm49938	7	dILB3	Tenm3	Adgrl2	7	dILB4	Ntm	Mia	7	dILB5	Rmst	Nme2	7	dILB6
Zic2	Grik4	7	dILA1	Gm9750	Klf13	7	dILA2	Has2	Epha4	7	dILA3	Oprm1	Grin2a	7	dILA4	Tent5a	Nkain2	7	dILA5	Nlgn1	Insm1	7	dILA6	Gm8773	Zic1	7	dILB1	Akap7	Cdh8	7	dILB2	Epcam	Nkain2	7	dILB3	Pam	Crh	7	dILB4	Cdh10	Nxph3	7	dILB5	Diaph2	Cox5a	7	dILB6
Pex5l	Cadm1	7	dILA1	Gm20754	Nr2f2	7	dILA2	Zic3	Hs3st4	7	dILA3	Mafb	Dpf3	7	dILA4	Pde3a	Rit2	7	dILA5	Grid2	Lmo3	7	dILA6	Grem1	C1ql3	7	dILB1	Mctp2	Csmd1	7	dILB2	Chst9	Col25a1	7	dILB3	A330008L17Rik	Sdk2	7	dILB4	Tgfb2	Pam	7	dILB5	Mdga2	Csgalnact1	7	dILB6
Trpc5	Pcsk6	7	dILA1	Slc44a5	Kcnip4	7	dILA2	Pknox2	Amn	7	dILA3	Col13a1	Zfp804b	7	dILA4	Fam240b	Adamtsl1	7	dILA5	Frmpd1	Tspan4	7	dILA6	4930469K13Rik	Scg2	7	dILB1	Hdac9	Slc35f3	7	dILB2	Tlx3	9630014M24Rik	7	dILB3	Cartpt	Igfbp5	7	dILB4	Sox5os4	Tac2	7	dILB5	Tcerg1l	Fbln5	7	dILB6
Sgcd	Tnr	7	dILA1	Adamts3	Hopx	7	dILA2	Tll1	Mpped1	7	dILA3	Gm26644	Med12l	7	dILA4	Sema3c	Npnt	7	dILA5	Immp2l	Prdm8	7	dILA6	Gm13404	Shisa9	7	dILB1	Nell1	Car10	7	dILB2	Cbln2	Prkg2	7	dILB3	Pcdh8	Dio3	7	dILB4	Slc2a13	Ak5	7	dILB5	Plxna2	Uchl1	7	dILB6
Malrd1	Parm1	7	dILA1	Insyn2b	Dgkh	7	dILA2	Dab1	Col8a1	7	dILA3	Trabd2b	Arpp21	7	dILA4	Plpp4	Prr16	7	dILA5	Klhl14	Prox1os	7	dILA6	Nmu	Lrrtm3	7	dILB1	Sgcd	Asic2	7	dILB2	Myo5b	Khdrbs2	7	dILB3	Nrp1	Syt4	7	dILB4	Trpc3	Slc17a8	7	dILB5	C130073E24Rik	Nms	7	dILB6
Adcy8	Cadps2	7	dILA1	Synpr	Sdk1	7	dILA2	Vgll3	Asic4	7	dILA3	Fam129a	Slc24a4	7	dILA4	Kctd4	Adgrl2	7	dILA5	Neurog2	Cox5a	7	dILA6	Cpne4	Zic2	7	dILB1	Sntb1	Cntnap2	7	dILB2	Adamts16	A330008L17Rik	7	dILB3	Syndig1	9630014M24Rik	7	dILB4	Laptm4b	Hba-a1	7	dILB5	Kcnip1	Atp5g1	7	dILB6
Nxph1	Gm49678	7	dILA1	Igfbp4	Pax2	7	dILA2	Lsamp	Arpp21	7	dILA3	Pde1a	Calb2	7	dILA4	B130024G19Rik	Fbxl7	7	dILA5	Ccser1	Col4a4	7	dILA6	Vwc2	Lrrc4c	7	dILB1	Tacr1	Grin3a	7	dILB2	Tmem65	Ntm	7	dILB3	Fut9	Sst	7	dILB4	Zic1	Hba-a2	7	dILB5	Cep112	Chst9	7	dILB6
A230006K03Rik	Uncx	7	dILA1	Tmem232	Rftn1	7	dILA2	Hcn1	Shisa3	7	dILA3	Lpp	B3glct	7	dILA4	Sstr1	Frmd4b	7	dILA5	Sgcd	Tpi1	7	dILA6	Galnt18	Grin2a	7	dILB1	Cited1	Nell2	7	dILB2	Tchh	Snx7	7	dILB3	Frzb	Fam20a	7	dILB4	Rxfp1	Hbb-bs	7	dILB5	Antxr1	Krt8	7	dILB6
Gm13483	Syt2	7	dILA1	Car8	Bmp4	7	dILA2	Klhl13	Nos1	7	dILA3	Thsd7a	Ppef1	7	dILA4	Adgrg6	Hs3st1	7	dILA5	Slc35f1	Pdgfa	7	dILA6	Ptger3	Gm36660	7	dILB1	Nebl	Prex2	7	dILB2	Gm12371	Camk4	7	dILB3	Pdgfc	Opcml	7	dILB4	Rbms1	Wnt5a	7	dILB5	Lingo2	Prdm8	7	dILB6
Egfem1	B3glct	7	dILA1	Syt2	Atp10a	7	dILA2	Trps1	Fstl4	7	dILA3	Lypd6	Car10	7	dILA4	Plagl1	Gad1	7	dILA5	Csmd1	Slc4a4	7	dILA6	Tmcc3	Tafa1	7	dILB1	Galntl6	Slc24a3	7	dILB2	Tspan18	Eml1	7	dILB3	Necab1	Dlk1	7	dILB4	Cep112	Col11a1	7	dILB5	Mical2	Aldh1a2	7	dILB6
Zic5	Amn	7	dILA1	Siah3	Nppc	7	dILA2	Igfbp5	Npas2	7	dILA3	AW551984	Hmga2	7	dILA4	Shisal2b	Adra1a	7	dILA5	Samd5	Epha4	7	dILA6	Tlx3	Pip5k1b	7	dILB1	Btbd3	Grid2	7	dILB2	Dok4	Dcc	7	dILB3	Gm6213	Snhg11	7	dILB4	Syt4	Acaa2	7	dILB5	Gabrg1	Lgals7	7	dILB6
Col25a1	Bicc1	7	dILA1	Myo1e	Peli2	7	dILA2	Epha5	Dgkg	7	dILA3	Gm2164	Pcp4l1	7	dILA4	Csrp2	Slc24a3	7	dILA5	Robo1	Neurod6	7	dILA6	D130009I18Rik	Ptn	7	dILB1	4930469K13Rik	Fign	7	dILB2	Bnc2	Kcnd3	7	dILB3	Oprm1	Lgr5	7	dILB4	Cntn5	Hbb-bt	7	dILB5	Ncam2	Rcn1	7	dILB6
Kcnt2	Dgkk	7	dILA1	Gm30382	Grik3	7	dILA2	Syt6	Bcl11a	7	dILA3	Rcn1	Kif26b	7	dILA4	Nxph4	Mef2c	7	dILA5	Fgf13	Txn1	7	dILA6	Tenm3	Htr2c	7	dILB1	Zbtb20	Nptx2	7	dILB2	Khdrbs3	Cadm1	7	dILB3	Sgcz	Inpp4b	7	dILB4	AI593442	Prss12	7	dILB5	Tenm3	Nptx2	7	dILB6
Prkca	Alcam	7	dILA1	Prkg1	Ptprd	7	dILA2	Lrrtm4	Gm49678	7	dILA3	Mpped2	Zic2	7	dILA4	Kctd12	Hdac9	7	dILA5	A830019P07Rik	Gm17750	7	dILA6	Clu	Nptx2	7	dILB1	Clstn2	Gm12371	7	dILB2	Ctnna1	Btbd11	7	dILB3	Npff	Gng4	7	dILB4	Stmn2	Arhgap6	7	dILB5	Dmd	Etv1	7	dILB6
Cacng3	Nr2f2	7	dILA1	Frmpd4	Cdh6	7	dILA2	Grm8	Rxfp2	7	dILA3	Fibcd1	Lypd1	7	dILA4	Zic3	Cacna2d3	7	dILA5	Dst	Atp5g1	7	dILA6	Sh3rf3	Zfhx4	7	dILB1	Etl4	Syt6	7	dILB2	Ache	Svil	7	dILB3	Satb1	Csmd1	7	dILB4	Pfkp	Apoe	7	dILB5	Gm49912	Psmb7	7	dILB6
Clstn2	Chmp2b	7	dILA1	Npas2	Nptx1	7	dILA2	Ikzf2	Rorb	7	dILA3	Dach1	Chgb	7	dILA4	Mast4	Pcsk2	7	dILA5	Galnt13	Stmn3	7	dILA6	Dcc	Nell1	7	dILB1	Kcnt2	Slc24a4	7	dILB2	Gm32004	Tnfrsf19	7	dILB3	Pip5k1b	Cdkl2	7	dILB4	Ldb2	Gli2	7	dILB5	Gm20754	Mdk	7	dILB6
Man2a1	Fign	7	dILA1	Tanc1	Rgs7bp	7	dILA2	Agbl4	Il33	7	dILA3	Plekhg1	Ptchd4	7	dILA4	Tfap2a	Epha5	7	dILA5	Dcc	Hoxc10	7	dILA6	Pcdh15	Cep112	7	dILB1	Lrrc4c	Ankfn1	7	dILB2	Gm45889	Nrg1	7	dILB3	Col11a1	Selenom	7	dILB4	Pcdh17	Cemip	7	dILB5	Il1rapl1	Pcp4	7	dILB6
Rtl4	Gm42303	7	dILA1	Syt6	Ltbp1	7	dILA2	Clstn2	Id2	7	dILA3	Nkain3	Pde7b	7	dILA4	Nr2f2	Ephb1	7	dILA5	Ndnf	Dbi	7	dILA6	Pou3f2	Zfp385b	7	dILB1	Kit	Brinp3	7	dILB2	Rgma	Tmtc1	7	dILB3	Rasgrf1	Peak1	7	dILB4	Tmeff2	Rasgrf1	7	dILB5	Shisa9	Tubb3	7	dILB6
Spock3	Ndnf	7	dILA1	Tmem132d	Slc2a13	7	dILA2	Plxna4	Tgfb2	7	dILA3	Ccbe1	Plagl1	7	dILA4	Sphkap	Ptchd1	7	dILA5	Hdac9	Lgals7	7	dILA6	Pam	Hmga2	7	dILB1	Tmem132d	Lin7a	7	dILB2	Gm13889	Bach2	7	dILB3	Zdhhc2	Meg3	7	dILB4	Map1b	Syn2	7	dILB5	Meis1	Stmn3	7	dILB6
Chst2	Tmem114	7	dILA1	Ccdc85a	Sgcz	7	dILA2	Nxph1	Gpc5	7	dILA3	Dmd	Rgs10	7	dILA4	Gm45321	Cntn5	7	dILA5	Hivep2	Hoxb9	7	dILA6	Necab2	Cntn5	7	dILB1	Map7	Cntnap5a	7	dILB2	Kcnj3	Tmeff2	7	dILB3	Nwd2	Arhgap6	7	dILB4	Clgn	Fabp7	7	dILB5	Pbx3	Sh3bgrl3	7	dILB6
Cntnap2	Zfp385b	7	dILA1	Mafb	Fam189a1	7	dILA2	Tmtc2	Kirrel3	7	dILA3	Svil	Slc4a4	7	dILA4	C130073E24Rik	Ptprt	7	dILA5	Zfhx4	Tubb3	7	dILA6	Nms	Cdh12	7	dILB1	Hspb1	Reln	7	dILB2	Wif1	Arhgap26	7	dILB3	Mdga2	Etl4	7	dILB4	2025-03-01	Grpr	7	dILB5	Bmper	Trpc7	7	dILB6
Ramp3	Insyn2b	7	dILA1	Sulf2	Pcdh9	7	dILA2	Ntng1	Ndst3	7	dILA3	Mctp1	Pid1	7	dILA4	Sfrp1	Unc13c	7	dILA5	Bach2	Tubb4b	7	dILA6	Pde7b	Dgkb	7	dILB1	Rtl4	Ube2ql1	7	dILB2	Ccdc85a	Ltbp1	7	dILB3	Pth2r	Kcnip1	7	dILB4	Tubb3	Sparc	7	dILB5	Cadm2	Olfm1	7	dILB6
Ephb1	Qrfpr	7	dILA1	4933411E02Rik	Pdzrn4	7	dILA2	Grik2	Rxrg	7	dILA3	Tenm4	Rgcc	7	dILA4	Stmn2	Gm9750	7	dILA5	Rapgef6	Inhba	7	dILA6	Alcam	Cbln4	7	dILB1	Npas2	Rxfp1	7	dILB2	Cdkn1a	Naaladl2	7	dILB3	Skap1	Spats2l	7	dILB4	Meg3	A330008L17Rik	7	dILB5	Gabra2	Lmo4	7	dILB6
Tenm1	Gm45341	7	dILA1	Ebf1	Esr1	7	dILA2	Mafb	Hoxb5os	7	dILA3	Hoxb5os	Otof	7	dILA4	Epb41l3	Gria1	7	dILA5	2610307P16Rik	Hs3st4	7	dILA6	Cdh4	Gm30373	7	dILB1	Ncald	Grik4	7	dILB2	Capns1	Rtn4rl1	7	dILB3	Kctd8	Antxr1	7	dILB4	Fabp3	Svil	7	dILB5	Rora	Rpl22l1	7	dILB6
Ntng1	Aldoc	7	dILA1	Prr16	Lpar3	7	dILA2	Dpp10	Fras1	7	dILA3	Xylt1	Fam184b	7	dILA4	Gm2516	Gabra2	7	dILA5	Cadm2	Olfm1	7	dILA6	Cck	Pde8b	7	dILB1	Pcdh9	Tspan18	7	dILB2	Zdbf2	Has2	7	dILB3	Gm12371	Cacng3	7	dILB4	Mab21l2	Galr1	7	dILB5	Grm1	Zic1	7	dILB6
Cntn4	Pnoc	7	dILA1	Kirrel3	Gpc4	7	dILA2	Ptprt	Cdh12	7	dILA3	Ptprd	Camk2n1	7	dILA4	Igfbpl1	Asrgl1	7	dILA5	Frmd4b	Rarb	7	dILA6	Chsy3	Brinp1	7	dILB1	Grm3	Necab2	7	dILB2	2700069I18Rik	Tenm2	7	dILB3	B230216N24Rik	Hs3st4	7	dILB4	Zic4	Gm13986	7	dILB5	Nav2	Adcyap1	7	dILB6
Ap1s2	Spats2l	7	dILA1	Sox5	Otof	7	dILA2	Grin3a	Vcan	7	dILA3	Tnfrsf19	Slc24a2	7	dILA4	Olfm3	Mgll	7	dILA5	Nckap5	Eno1	7	dILA6	Hcn1	Ntn1	7	dILB1	Arpp21	Necab1	7	dILB2	6430628N08Rik	Syt4	7	dILB3	Slc26a7	Plagl1	7	dILB4	Vgf	Tnfrsf19	7	dILB5	Pcdh19	Reln	7	dILB6
Sdk1	Gm45323	7	dILA1	Hs3st2	Sema5b	7	dILA2	Unc5d	Chmp2b	7	dILA3	Neurod1	Pthlh	7	dILA4	Gm13889	Hcrtr2	7	dILA5	Adamts6	1110008P14Rik	7	dILA6	Zeb2	Ptprr	7	dILB1	Fam184b	Gfra1	7	dILB2	Myo3b	Fgf1	7	dILB3	Ptprd	Mctp1	7	dILB4	Fdps	Frzb	7	dILB5	Tenm2	Rgs10	7	dILB6
Dpy19l1	Pcdh17	7	dILA1	Anxa3	Fras1	7	dILA2	Sdk2	Fxyd7	7	dILA3	Bmper	Nr3c2	7	dILA4	Hivep2	Npy	7	dILA5	Erbb4	Cdkn1c	7	dILA6	Plxna2	Ctnna3	7	dILB1	Syt4	Shisa6	7	dILB2	Nap1l2	Trpc3	7	dILB3	Ptprm	Ucp2	7	dILB4	9630014M24Rik	Phlda1	7	dILB5	9630014M24Rik	Tubb4b	7	dILB6
Alk	Nxph2	7	dILA1	Hpse2	Mcub	7	dILA2	Plxna2	Prkca	7	dILA3	Antxr1	Igfbp5	7	dILA4	Gm45323	Crim1	7	dILA5	Dpf3	Fdps	7	dILA6	Tafa2	A230006K03Rik	7	dILB1	Kctd16	Crabp2	7	dILB2	Pard3b	Grm5	7	dILB3	Ano4	Clgn	7	dILB4	Ncam2	Col1a2	7	dILB5	Grid2	Insm1	7	dILB6
Cdh8	Mgarp	8	dILA1	Esr1	Nxph2	8	dILA2	Mafb	Gm44593	8	dILA3	C2cd4a	Fndc1	8	dILA4	Wnt16	Abi3bp	8	dILA5	Neurog2	Sema3e	8	dILA6	Tpd52l1	Pou4f3	8	dILB1	Mal	Pthlh	8	dILB2	C530044C16Rik	Gm6213	8	dILB3	Grpr	Calca	8	dILB4	Gmnc	Col12a1	8	dILB5	Gm2516	Csmd1	8	dILB6
Htr2c	Zic2	8	dILA1	Hdac9	Gpc3	8	dILA2	Crym	Hhip	8	dILA3	Col13a1	Lypd6	8	dILA4	Hhip	4930555F03Rik	8	dILA5	Galr1	Sema5a	8	dILA6	Htr2c	Lpl	8	dILB1	Cited1	Slc44a5	8	dILB2	Slc26a7	Upp1	8	dILB3	Stc1	Gda	8	dILB4	Gm31854	Gm2115	8	dILB5	Gm45323	Sorcs3	8	dILB6
Stc1	Chst2	8	dILA1	4933411E02Rik	Uts2b	8	dILA2	Id2	Sh3rf3	8	dILA3	Mmp14	Cryba2	8	dILA4	Mast4	Gm45323	8	dILA5	Lhfpl2	Hmcn1	8	dILA6	Cbln2	Pou4f2	8	dILB1	Lrrtm4	Wif1	8	dILB2	9530026P05Rik	Rspo2	8	dILB3	Man1a	Airn	8	dILB4	Gm17225	Sema3c	8	dILB5	Gm45321	Ccser1	8	dILB6
Tafa2	Dgkk	8	dILA1	Arpp21	Gm44626	8	dILA2	Fn1	Rorb	8	dILA3	Fn1	Nebl	8	dILA4	B130024G19Rik	Gm45321	8	dILA5	Grik4	Kctd16	8	dILA6	4930469K13Rik	Plscr5	8	dILB1	Cbln2	Etv4	8	dILB2	Mctp2	Prkd1	8	dILB3	Tac1	Trbc2	8	dILB4	Smoc2	Sox5os4	8	dILB5	Lmo4	Gm29478	8	dILB6
Gm13483	Pcdh9	8	dILA1	Col25a1	Adamts5	8	dILA2	Pde3a	Arpp21	8	dILA3	Gm19299	4930445B16Rik	8	dILA4	A830012C17Rik	Gm2516	8	dILA5	Epha4	Pex5l	8	dILA6	Pik3r1	Cpne4	8	dILB1	6330411D24Rik	Palld	8	dILB2	Galr1	Adcyap1	8	dILB3	Pcdh17	Gdf10	8	dILB4	Etv4	Fdps	8	dILB5	Gm45341	Cntnap2	8	dILB6
Pcdh11x	Tfap2b	8	dILA1	Gna14	Vgll3	8	dILA2	Ntng1	Ptprt	8	dILA3	Pld5	Hhip	8	dILA4	Rspo3	Lypd6	8	dILA5	Eya4	Kctd12	8	dILA6	Vip	C1ql3	8	dILB1	Cdh13	Gm15655	8	dILB2	Tll2	Adam12	8	dILB3	Camk2d	Klhl1	8	dILB4	Hbb-bs	Vwc2l	8	dILB5	4930555F03Rik	Nlgn1	8	dILB6
Pax5	Pcsk6	8	dILA1	Dgkk	Gsn	8	dILA2	Lypd1	Sdk2	8	dILA3	Sulf1	Il1rapl2	8	dILA4	Penk	C130073E24Rik	8	dILA5	Parm1	Tox	8	dILA6	Ndst3	Tox3	8	dILB1	Lbx1	Galnt18	8	dILB2	Fgd5	Alcam	8	dILB3	Pde8b	Wnt5a	8	dILB4	Hba-a1	Pam	8	dILB5	C130073E24Rik	D130079A08Rik	8	dILB6
A330008L17Rik	Zic5	8	dILA1	Drd2	Sstr2	8	dILA2	Luzp2	Prkca	8	dILA3	Rxrg	Kcnh1	8	dILA4	Il1rapl2	Hmga2	8	dILA5	Slc4a4	Calcrl	8	dILA6	C1ql1	Phox2a	8	dILB1	Kcnt2	Clstn2	8	dILB2	Tex15	Calb1	8	dILB3	Rxrg	Frzb	8	dILB4	Hba-a2	Stmn3	8	dILB5	Tmsb4x	Lrrtm4	8	dILB6
Qrfprl	Man1a	8	dILA1	Galnt14	Fn1	8	dILA2	Adarb2	Pbx1	8	dILA3	Racgap1	P3h2	8	dILA4	Nr2f2	Gm45341	8	dILA5	Ror1	Pid1	8	dILA6	Pcdh8	Pou6f2	8	dILB1	Rgma	Defa29	8	dILB2	Rerg	Lrrtm4	8	dILB3	Calb1	Plagl1	8	dILB4	Hbb-bt	Cend1	8	dILB5	Stc1	Lsamp	8	dILB6
Ntn1	Sgcd	8	dILA1	Fgfr1	Lingo2	8	dILA2	Gpr88	Lypd6	8	dILA3	Asic4	Pdzd2	8	dILA4	Kirrel3	Pnoc	8	dILA5	Cntnap4	Bhlhe22	8	dILA6	Gal	Arid5b	8	dILB1	Syt4	Dach2	8	dILB2	Brinp2	Adamts16	8	dILB3	Pcdh10	Prss12	8	dILB4	Arsj	Acot7	8	dILB5	Gabrg1	Maml3	8	dILB6
Fat1	Tnfaip8	8	dILA1	Met	Foxo1	8	dILA2	Brinp3	Fras1	8	dILA3	Neurod2	Ptprt	8	dILA4	Tmem255a	Gm47352	8	dILA5	Lypd6	Shisa9	8	dILA6	Ccn3	D130079A08Rik	8	dILB1	4930469K13Rik	Mctp2	8	dILB2	Pde11a	1110015O18Rik	8	dILB3	Slc2a13	Drd2	8	dILB4	Sparc	Atp5g1	8	dILB5	AI593442	Cntnap5a	8	dILB6
Alcam	Peg10	8	dILA1	Negr1	Ipcef1	8	dILA2	Krt71	Rxfp2	8	dILA3	Luzp2	Cryaa	8	dILA4	Unc5c	Luzp2	8	dILA5	Tmem132d	Gabra1	8	dILA6	Trpc5	Tox2	8	dILB1	Nms	Cdh3	8	dILB2	Slc24a4	Hs6st3	8	dILB3	Alcam	Peak1	8	dILB4	Adgrl2	Tenm3	8	dILB5	Lmo3	Zfp804a	8	dILB6
Lrp1b	Parm1	8	dILA1	Prr16	Pcdh8	8	dILA2	Zic5	Crabp1	8	dILA3	Tmem255a	Tnfrsf19	8	dILA4	Trbc2	Nos1	8	dILA5	Frmpd1	Gm28905	8	dILA6	Klhl1	Lmo1	8	dILB1	Gabrb2	Pcp2	8	dILB2	Kcnj6	Ache	8	dILB3	2025-03-11	Trp53cor1	8	dILB4	Lef1	Tubb3	8	dILB5	Mical2	Hoxc5	8	dILB6
Sdk1	Hs6st2	8	dILA1	Lypd1	Ptprz1	8	dILA2	Hs6st3	Mn1	8	dILA3	Fam20a	Cadm1	8	dILA4	Fat3	Galnt18	8	dILA5	Hs3st2	Gm32647	8	dILA6	Nap1l5	Kcnq5	8	dILB1	Casz1	Otof	8	dILB2	Cacng3	Zfhx4	8	dILB3	Has2	Apoe	8	dILB4	Fabp7	Tuba1b	8	dILB5	Prox1os	Pdzrn4	8	dILB6
Skor2	Tmsb4x	8	dILA1	Glra3	Fat3	8	dILA2	Parm1	Bcl11a	8	dILA3	Zic5	Lypd6b	8	dILA4	Galntl6	Tanc1	8	dILA5	Zic3	Lmo7	8	dILA6	Selenom	Agtr1b	8	dILB1	Slit3	Asic2	8	dILB2	Lmx1b	Rapgef6	8	dILB3	Ptn	Gab1	8	dILB4	Col1a2	Slc8a1	8	dILB5	Npsr1	Thsd7a	8	dILB6
Mgat4c	Bmpr1b	8	dILA1	Fmn1	Ntrk3	8	dILA2	Zfp804b	L3mbtl4	8	dILA3	Id2	Svil	8	dILA4	Ptprz1	Neurod1	8	dILA5	Neurod1	Col19a1	8	dILA6	Epha3	Pcsk5	8	dILB1	Tmtc1	Unc5c	8	dILB2	C130021I20Rik	Tmem91	8	dILB3	Fgd5	Pde3a	8	dILB4	Col4a1	Ntng1	8	dILB5	Txn1	Adarb2	8	dILB6
Zmat4	Gm28822	8	dILA1	Pou3f3	Plk2	8	dILA2	Lgr5	Pcdh11x	8	dILA3	Siah3	St6galnac5	8	dILA4	Shisal2b	Lhfpl2	8	dILA5	Mest	Chrna7	8	dILA6	Cdh10	Lmx1b	8	dILB1	Rit2	Slc17a8	8	dILB2	Adamts9	Scg2	8	dILB3	Synpr	Hba-a2	8	dILB4	Apoe	Arhgdig	8	dILB5	Nhlh1	Ephb1	8	dILB6
A830019P07Rik	Sox6	8	dILA1	Cntnap4	Nr2f2	8	dILA2	Pcdh9	Npas1	8	dILA3	Daam2	6330411D24Rik	8	dILA4	St6galnac5	Kank1	8	dILA5	Chst9	Nrgn	8	dILA6	Vwc2	Ano4	8	dILB1	Gm28822	Gm8773	8	dILB2	Prkg2	Nell1	8	dILB3	Phlda1	Wif1	8	dILB4	Laptm4b	Rpl22l1	8	dILB5	Vstm2b	Tshz3	8	dILB6
Lrrn3	Sulf2	8	dILA1	Cadm1	Ptprt	8	dILA2	Gm29478	Vav3	8	dILA3	Calb2	Col25a1	8	dILA4	Pdyn	Trpc4	8	dILA5	Fras1	Klhl35	8	dILA6	Grm1	Pou3f2	8	dILB1	Grin3a	Sh3rf3	8	dILB2	Ltbp1	Stmn3	8	dILB3	Cdh10	Hivep2	8	dILB4	Alas2	Chga	8	dILB5	Epha3	Cdh13	8	dILB6
Pax8	Pcdh8	8	dILA1	Gabrb1	Htr2a	8	dILA2	Inpp4b	Galnt17	8	dILA3	Sfmbt2	Rab38	8	dILA4	Grik4	Kctd16	8	dILA5	Brinp2	Crim1	8	dILA6	Mt3	Kcnq3	8	dILB1	Fam184b	Atp10a	8	dILB2	Hba-a1	Thrb	8	dILB3	Crym	Cbln2	8	dILB4	Cldn5	Aldoa	8	dILB5	Uchl1	Hrk	8	dILB6
Gm45159	Brinp3	8	dILA1	Stk32a	Lhx1os	8	dILA2	Tacr3	Runx2	8	dILA3	Tmem132b	Utrn	8	dILA4	Npy	Zic2	8	dILA5	Hoxa10	Itpr1	8	dILA6	Glra3	Gm30373	8	dILB1	Sorcs1	Peak1	8	dILB2	Hbb-bs	Il1rap	8	dILB3	Rbms1	Inpp4b	8	dILB4	Col1a1	Ywhah	8	dILB5	Gmnc	Khdrbs2	8	dILB6
Rspo2	2025-03-01	8	dILA1	Slc24a2	Lpl	8	dILA2	Mcc	Anxa3	8	dILA3	Aqp6	Prkg1	8	dILA4	Plxdc2	Plekhd1	8	dILA5	Sh3rf3	Thsd7a	8	dILA6	Utrn	Tox	8	dILB1	Prrxl1	Lin7a	8	dILB2	Rasl11a	Tpi1	8	dILB3	Sphkap	Dlk1	8	dILB4	Col3a1	Got1	8	dILB5	Gm49912	Lin7a	8	dILB6
Nkain2	Pcsk5	8	dILA1	Kank1	Eya2	8	dILA2	Zeb2	Gm28905	8	dILA3	Rpp25	Lpp	8	dILA4	Rbms3	Lypd6b	8	dILA5	Slc24a2	E130114P18Rik	8	dILA6	Trbc2	Trpc7	8	dILB1	Csmd3	Gfra2	8	dILB2	Tmcc3	Gas7	8	dILB3	Gmnc	Hbb-bt	8	dILB4	Rgs5	1110008P14Rik	8	dILB5	Sema3d	Fstl5	8	dILB6
Gm49678	Zic4	8	dILA1	Qk	Pde3a	8	dILA2	Vgll3	Eda	8	dILA3	Ndst3	Tanc1	8	dILA4	Enox2	Zic5	8	dILA5	Prkca	Pou3f2	8	dILA6	Vstm2a	Adamts2	8	dILB1	Car8	Arhgap29	8	dILB2	Svil	Epha7	8	dILB3	C1ql1	Hbb-bs	8	dILB4	Zic1	Sncb	8	dILB5	Masp1	Nrxn3	8	dILB6
Arpp21	Gpc5	8	dILA1	Ptprk	B3galt2	8	dILA2	Calb2	Adgrl2	8	dILA3	Pcp4l1	Fmo2	8	dILA4	Chgb	Pcdh8	8	dILA5	Foxp1	Kitl	8	dILA6	Tmem91	Gabra2	8	dILB1	Cdh11	Pbx1	8	dILB2	Hba-a2	Cntnap5c	8	dILB3	Rprm	Hba-a1	8	dILB4	Id3	Cox5a	8	dILB5	Ifitm2	Nyap2	8	dILB6
Unc5c	Hap1	8	dILA1	Man2a1	Rgs10	8	dILA2	Il33	Hcn1	8	dILA3	Med12l	Otof	8	dILA4	Cdk14	Rgs10	8	dILA5	Adamts18	Has2	8	dILA6	Bves	Gm13404	8	dILB1	Ephb1	Nptx1	8	dILB2	Etv4	Ccdc85a	8	dILB3	Scg2	Lef1	8	dILB4	Tll2	Greb1l	8	dILB5	Hs3st1	Hs6st3	8	dILB6
Mpped1	Nptx1	8	dILA1	Slc24a3	Tfap2b	8	dILA2	Igfbp5	Tle4	8	dILA3	Gm26644	Neto1	8	dILA4	Gm26871	Man2a1	8	dILA5	Efna5	Arhgap28	8	dILA6	Gprin3	Ncald	8	dILB1	Lrrtm3	Alk	8	dILB2	Epcam	Nap1l5	8	dILB3	Gria2	Alas2	8	dILB4	Bag3	Resp18	8	dILB5	Stmn3	Slc35f1	8	dILB6
Prlr	Calca	8	dILA1	Pantr1	Ncald	8	dILA2	Apela	Fibin	8	dILA3	Camk2n1	Slc4a4	8	dILA4	Gm49678	Prss23	8	dILA5	Arhgap15	Fstl5	8	dILA6	Cdh9	Peli2	8	dILB1	Sulf2	Sorcs3	8	dILB2	Nwd2	Tacr3	8	dILB3	Cpne4	Hoxa9	8	dILB4	Igfbp7	Gria2	8	dILB5	Tox2	Sema6d	8	dILB6
Mdga2	Fdps	8	dILA1	Mylk	Grin2a	8	dILA2	Fabp3	Ipcef1	8	dILA3	Man2a1	Airn	8	dILA4	Galnt14	Prkg1	8	dILA5	Syt1	Luzp2	8	dILA6	Hcn1	Negr1	8	dILB1	Nell1	Igfbpl1	8	dILB2	Cbln1	Fdps	8	dILB3	Gm6213	Peg10	8	dILB4	Gng11	Brinp3	8	dILB5	Cox5a	Ubash3b	8	dILB6
Fut9	Tnr	8	dILA1	Kcnh1	Nr2f1	8	dILA2	Nr2f1	Cacna2d2	8	dILA3	Vstm2l	Csgalnact1	8	dILA4	Olfm3	Rph3a	8	dILA5	Gabrb1	Wnt16	8	dILA6	Npas3	Dscaml1	8	dILB1	Gabra1	4930445B16Rik	8	dILB2	Kcnh1	Tnr	8	dILB3	Fabp3	Cntn3	8	dILB4	Qk	Snca	8	dILB5	Nme2	Prdm8	8	dILB6
Ccdc85a	Grin2a	8	dILA1	Plekhd1	Shisa9	8	dILA2	Cplx1	Dgkb	8	dILA3	AW551984	Robo2	8	dILA4	Adra1a	Gal	8	dILA5	Gm12239	Filip1	8	dILA6	Ache	Kirrel3	8	dILB1	Zfp536	Negr1	8	dILB2	Fabp7	Aldoa	8	dILB3	Tenm1	Eya4	8	dILB4	Pltp	Uchl1	8	dILB5	Gm47352	Slc8a1	8	dILB6
Sema6d	Stmn3	8	dILA1	Tmem132b	Frzb	8	dILA2	Camk2n1	Stac	8	dILA3	Prss12	Pknox2	8	dILA4	Chst2	Mgll	8	dILA5	Hoxa9	Ndst4	8	dILA6	Rtl4	Eda	8	dILB1	Cntnap5c	Ccnd1	8	dILB2	Rgma	Bnc2	8	dILB3	Prkg2	C1qb	8	dILB4	Acadl	Gap43	8	dILB5	Cbln2	Dcc	8	dILB6
Tmem114	Vstm2b	8	dILA1	Cdh13	Nwd2	8	dILA2	Thsd7b	Bcl11b	8	dILA3	Pcdh19	Lingo2	8	dILA4	Csmd1	Rftn1	8	dILA5	Lhfp	Chrm3	8	dILA6	Ntng2	Tshz1	8	dILB1	Brinp3	Gmnc	8	dILB2	Hbb-bt	Tenm4	8	dILB3	A230006K03Rik	Gm10754	8	dILB4	Slc25a37	Ckmt1	8	dILB5	Tubb3	Agbl4	8	dILB6
Klhl14	B3galt2	8	dILA1	Igf1	Adamtsl1	8	dILA2	Sfmbt2	Gm49678	8	dILA3	Pde7b	Stac	8	dILA4	Tent5a	Gm32647	8	dILA5	Inhba	Reln	8	dILA6	Tle4	Sv2b	8	dILB1	Ntng1	Flrt2	8	dILB2	Rora	Adcy2	8	dILB3	Ndst4	C1qc	8	dILB4	Flt1	Rasgrp2	8	dILB5	Tac1	Cdh18	8	dILB6
Pdgfc	Ap1s2	8	dILA1	Enpp2	Osr1	8	dILA2	Spats2l	Prkg1	8	dILA3	Unc5d	Sgcz	8	dILA4	Galnt13	Dpy19l1	8	dILA5	Rarb	Galnt18	8	dILA6	Plxdc2	Tmtc1	8	dILB1	Map7	Nr2f1	8	dILB2	Spp1	Psmb7	8	dILB3	Frmpd4	Wwox	8	dILB4	Atp1a2	Vsnl1	8	dILB5	Nr2f1	Sntg2	8	dILB6
Kcnq3	Nap1l5	8	dILA1	Lix1	Npas3	8	dILA2	Pde1a	Gria1	8	dILA3	Lrrtm4	Sstr2	8	dILA4	Rgs7bp	Gad1	8	dILA5	Gabra2	Pcdh15	8	dILA6	9630014M24Rik	Kcnip1	8	dILB1	Fat3	Wwox	8	dILB2	Prrxl1	Ghr	8	dILB3	Etv4	Nr3c2	8	dILB4	Tent5c	Fabp3	8	dILB5	Ddc	Kirrel3	8	dILB6
Trhde	Slit3	8	dILA1	Pax8	Lhx1	8	dILA2	Vsnl1	Fgd5	8	dILA3	Zic2	Sema6d	8	dILA4	Slc8a1	Sez6	8	dILA5	Atp1b1	Trpc7	8	dILA6	Aldoc	Gria3	8	dILB1	D130009I18Rik	Rxfp1	8	dILB2	Rasgrf1	Gm32647	8	dILB3	Cntn1	Unc13c	8	dILB4	Ctla2a	Syndig1	8	dILB5	Grpr	Shisa6	8	dILB6
Socs2	Selenom	8	dILA1	Adra1b	Elavl4	8	dILA2	Cdh8	Syt6	8	dILA3	Galnt14	Lrrc4c	8	dILA4	Mafa	Zic1	8	dILA5	Xylt1	Caln1	8	dILA6	Syt2	Nkain3	8	dILB1	Luzp2	Epb41l3	8	dILB2	Sparc	2700069I18Rik	8	dILB3	Hoxd9	Fli1	8	dILB4	Rerg	Nrn1	8	dILB5	Eno1	Nms	8	dILB6
Cdh23	Syt10	8	dILA1	Pax2	Prss12	8	dILA2	Nap1l5	Nell1	8	dILA3	Csmd3	Tenm3	8	dILA4	Lgr5	Kcnip2	8	dILA5	Gm5095	Zfpm2	8	dILA6	9530026P05Rik	Ppp1r17	8	dILB1	Col25a1	Gm12371	8	dILB2	Ramp3	Glis1	8	dILB3	Bmper	4930587E11Rik	8	dILB4	C1qb	Cdh18	8	dILB5	Tcerg1l	Sv2b	8	dILB6
Dpyd	Lypd1	8	dILA1	Rit2	Syt10	8	dILA2	Airn	Cadm1	8	dILA3	Bmper	Tmem164	8	dILA4	Cadps2	Ctsc	8	dILA5	Etl4	Pde3a	8	dILA6	Sncb	Kcnj6	8	dILB1	Zic5	Hopx	8	dILB2	Adgrl2	Ywhah	8	dILB3	Resp18	Pcsk5	8	dILB4	Cav1	Scrn1	8	dILB5	Gm19299	Sgcd	8	dILB6
Zfp385b	Skor2	9	dILA1	Gm9750	Ramp3	9	dILA2	Lrfn5	Mn1	9	dILA3	C1qtnf7	Rflnb	9	dILA4	Fam240b	Penk	9	dILA5	Zic5	Sema5a	9	dILA6	Etv4	Ppp1r17	9	dILB1	Arhgap29	Slc24a4	9	dILB2	Rspo2	Npy1r	9	dILB3	Grpr	Rprml	9	dILB4	Pth2r	Gm31854	9	dILB5	Gm47352	Alkal2	9	dILB6
Trpc5	Socs2	9	dILA1	Ptprt	Gbx2	9	dILA2	Car8	Crabp1	9	dILA3	Trabd2b	Cryba2	9	dILA4	Trbc2	Gm32647	9	dILA5	Inhba	Pex5l	9	dILA6	Nmu	Plscr5	9	dILB1	Epcam	Gm36660	9	dILB2	Prkd1	Sst	9	dILB3	Gdf10	Stc1	9	dILB4	Sox5os4	Gm17225	9	dILB5	Stc1	Gm29478	9	dILB6
Tmem132d	Crabp1	9	dILA1	Ccser1	Tmsb4x	9	dILA2	Zfp804b	Npas1	9	dILA3	Rab38	Pthlh	9	dILA4	Abi3bp	Csrp2	9	dILA5	Prdm13	Xylt1	9	dILA6	Pthlh	Htr2c	9	dILB1	Pcp2	Slc44a5	9	dILB2	Gm6213	Npff	9	dILB3	Npff	Gmnc	9	dILB4	Plce1	Mogat1	9	dILB5	Chst9	Sorcs3	9	dILB6
Peg10	B230209E15Rik	9	dILA1	Mdga2	Npy	9	dILA2	Gm29478	Nppc	9	dILA3	Daam2	Sorcs1	9	dILA4	Airn	Gal	9	dILA5	Gabra1	Gm5095	9	dILA6	Inpp4b	Vip	9	dILB1	Atp10a	Adgrl2	9	dILB2	Upp1	Rasl11a	9	dILB3	Dlk1	Ccbe1	9	dILB4	F730043M19Rik	Tac2	9	dILB5	Gmnc	Zic5	9	dILB6
Vat1l	1110015O18Rik	9	dILA1	Ntrk3	Osr1	9	dILA2	Hs6st3	Mafb	9	dILA3	Ptn	Med12l	9	dILA4	Rph3a	Gm26644	9	dILA5	Tfap2a	Olfm3	9	dILA6	Ust	Tac1	9	dILB1	Dach2	Etv4	9	dILB2	Gas7	Prokr2	9	dILB3	Cntn3	Skor2	9	dILB4	Cartpt	Adamtsl3	9	dILB5	Satb1	Arpp21	9	dILB6
Arid5b	Gm28905	9	dILA1	Gpr158	Serpinb1b	9	dILA2	Nxph2	Aldoa	9	dILA3	Crabp1	Lrfn5	9	dILA4	Gm49980	Nxph2	9	dILA5	Cnr1	Nrp2	9	dILA6	Lpl	Skor1	9	dILB1	Tenm3	Galnt14	9	dILB2	Hba-a2	4930438E09Rik	9	dILB3	Oprk1	Adgrl2	9	dILB4	Cemip	Nr3c2	9	dILB5	Pmaip1	Gm31410	9	dILB6
Rtl4	Slit3	9	dILA1	Nlgn1	Krt25	9	dILA2	Mgat4c	Cox5a	9	dILA3	Kcnip2	Plekhd1	9	dILA4	Brinp2	Gm2516	9	dILA5	Chrna7	Etl4	9	dILA6	Edil3	Gal	9	dILB1	Pam	Parm1	9	dILB2	Hba-a1	Man1a	9	dILB3	Cacng3	Ptn	9	dILB4	Pdgfc	Skap1	9	dILB5	Dgkb	Gm45941	9	dILB6
Gpc6	Mpped2	9	dILA1	Grin2a	Cox5a	9	dILA2	Gm49678	Hhip	9	dILA3	Syt6	Cryaa	9	dILA4	Adra1a	Gm45323	9	dILA5	Zic2	Zbtb18	9	dILA6	Vsnl1	Trbc2	9	dILB1	Wif1	Gm30382	9	dILB2	Gab1	AI593442	9	dILB3	Fxyd7	Tlx3	9	dILB4	4930438E09Rik	Arsj	9	dILB5	A830012C17Rik	Eya1	9	dILB6
Qrfprl	Mab21l2	9	dILA1	Trpm3	Atp5g1	9	dILA2	Adamts5	Nme2	9	dILA3	Slc4a4	Kcnh1	9	dILA4	Adgrl2	Gm45341	9	dILA5	Gm31819	Zfp804a	9	dILA6	C1ql1	D130009I18Rik	9	dILB1	6330411D24Rik	Etv5	9	dILB2	Hbb-bt	Tmcc3	9	dILB3	Gm36266	Ebf2	9	dILB4	Hbb-bs	Alk	9	dILB5	Elmo1	Gm49912	9	dILB6
Fat3	Sdk1	9	dILA1	Phactr2	Rpl22l1	9	dILA2	Cdh7	Chchd10	9	dILA3	Arhgap31	Ndst3	9	dILA4	6530403H02Rik	Cntn6	9	dILA5	Pde7b	Pcdh10	9	dILA6	Phox2a	Ntng2	9	dILB1	Pcdh9	Cdh3	9	dILB2	Hbb-bs	Glis1	9	dILB3	Frzb	4930438E09Rik	9	dILB4	Il1rap	Trhde	9	dILB5	Nlgn1	Hs3st4	9	dILB6
Qrfpr	Epha5	9	dILA1	Gm20754	Stmn3	9	dILA2	Igfbp5	Stmn3	9	dILA3	Cdh20	Hs6st3	9	dILA4	Id2	Vegfc	9	dILA5	Col4a4	Cxcl14	9	dILA6	Kcnip1	Ebf1	9	dILB1	Palld	Mal	9	dILB2	Sparc	Vstm2l	9	dILB3	Cbln2	Cep112	9	dILB4	Fam20a	Snhg11	9	dILB5	Ccbe1	Tox2	9	dILB6
Prlr	Ntn1	9	dILA1	B3galt1	Txn1	9	dILA2	Calb2	Tubb3	9	dILA3	Igfbp2	Thsd7b	9	dILA4	9630028H03Rik	Hcrtr2	9	dILA5	Gm29478	Galnt13	9	dILA6	Brinp3	Gpr88	9	dILB1	Gabra1	Ptn	9	dILB2	Alas2	Gm2694	9	dILB3	Grin3a	Pdgfc	9	dILB4	Hbb-bt	Tenm1	9	dILB5	Col25a1	Npas3	9	dILB6
Uts2b	Nppc	9	dILA1	Cadm2	Uchl1	9	dILA2	Alk	Zeb2	9	dILA3	Pou6f2	Pcsk5	9	dILA4	Gm47352	Cntn4	9	dILA5	Dcc	Lsamp	9	dILA6	Vgf	Gm17750	9	dILB1	Gabra5	Mgll	9	dILB2	Apoe	Hoxa9	9	dILB3	Dio3	Cemip	9	dILB4	Galr1	Olfm1	9	dILB5	Mcub	Pbx3	9	dILB6
B130024G19Rik	Pcdh19	9	dILA1	Il1rapl1	Fxyd7	9	dILA2	Cdh12	Nos1	9	dILA3	Fgd5	Id2	9	dILA4	Zfp536	Man2a1	9	dILA5	Thsd4	Insm1	9	dILA6	Plxdc2	Sema5a	9	dILB1	Tcf7l1	Tmeff2	9	dILB2	Fabp7	Adam12	9	dILB3	Slc6a15	Wnt4	9	dILB4	Gjc1	Nkain2	9	dILB5	Synpr	Cntn4	9	dILB6
Hs6st2	Ccdc85a	9	dILA1	Fat3	Nme2	9	dILA2	Nlgn1	Gm17750	9	dILA3	Fbln2	Ryr3	9	dILA4	Stac	Gm45321	9	dILA5	Kcnk9	Lmo3	9	dILA6	Tmem132d	Utrn	9	dILB1	Ror2	Cep112	9	dILB2	Col1a2	Fabp3	9	dILB3	Syn2	Sphkap	9	dILB4	Hba-a1	Ahi1	9	dILB5	Vwc2	Lmo3	9	dILB6
Gm14697	Sulf2	9	dILA1	Hivep2	Lix1	9	dILA2	Gulp1	Rpp25	9	dILA3	Egfem1	Stard13	9	dILA4	Kcnj6	C130073E24Rik	9	dILA5	Megf11	Hoxa10	9	dILA6	B230209E15Rik	Pam	9	dILB1	Gabrb2	Gpr101	9	dILB2	Il1rap	Snhg11	9	dILB3	Atp1b1	Frem1	9	dILB4	Homer2	Prokr2	9	dILB5	Masp1	Gulp1	9	dILB6
Vsnl1	Fgd5	9	dILA1	Npas2	Tubb3	9	dILA2	Ephb1	Calb1	9	dILA3	Col13a1	Kcnab1	9	dILA4	Prkcq	Wnt16	9	dILA5	Zfhx4	Reln	9	dILA6	Pde7b	Thsd7a	9	dILB1	Car8	Enpp2	9	dILB2	Prima1	Fdps	9	dILB3	Calb1	Cpne8	9	dILB4	Hba-a2	Car10	9	dILB5	Kcnq3	Ust	9	dILB6
Plxdc2	Pbx3	9	dILA1	Stac	Gm3728	9	dILA2	Fam189a1	Atp5g1	9	dILA3	Gsn	Cntn1	9	dILA4	Neurog2	Nos1	9	dILA5	Spag16	St18	9	dILA6	Gm8773	Npas3	9	dILB1	Gm28822	Olfm1	9	dILB2	Adcyap1	Kcnj6	9	dILB3	Dcc	Brinp1	9	dILB4	Tgfbr3	Sptbn1	9	dILB5	Lingo2	Tenm1	9	dILB6
Gng4	Gpr101	9	dILA1	Kcnq3	Cst3	9	dILA2	Grik4	Stxbp6	9	dILA3	B3glct	Hs6st2	9	dILA4	Unc5c	Sulf2	9	dILA5	Gabrb2	Smoc1	9	dILA6	Zfhx3	Grem1	9	dILB1	Ttll7	Enc1	9	dILB2	Col4a1	Vsnl1	9	dILB3	Trhde	Lgr5	9	dILB4	Gm10636	Atp5g1	9	dILB5	Bves	Bmper	9	dILB6
Nr2f2	Erbb4	9	dILA1	Ncam2	Nr2f2	9	dILA2	Sntg1	Pnoc	9	dILA3	Pcp4l1	Sorcs3	9	dILA4	Plcb1	Fdps	9	dILA5	Lifr	Ntrk3	9	dILA6	Htr1b	Ntn1	9	dILB1	Galntl6	Zfp536	9	dILB2	Zfhx4	Tmem132d	9	dILB3	Fibin	Rerg	9	dILB4	Gmnc	Arhgap6	9	dILB5	Cep112	Zbtb18	9	dILB6
Spon1	Klf5	9	dILA1	Csmd3	Mafb	9	dILA2	Negr1	Skor1	9	dILA3	Epb41l4a	Stac	9	dILA4	Tanc1	Dok5	9	dILA5	Thrsp	Cdh12	9	dILA6	Pou4f3	Gm12239	9	dILB1	Dlk1	Pcsk2	9	dILB2	Ctla2a	Adamts16	9	dILB3	Unc13c	Fam20a	9	dILB4	Gdf10	Slc17a8	9	dILB5	Tmem108	A830018L16Rik	9	dILB6
Malrd1	Ntm	9	dILA1	Tenm1	Pcp4l1	9	dILA2	Plagl1	Fgd5	9	dILA3	Fgf13	Slc6a11	9	dILA4	Chodl	Pde4b	9	dILA5	Eya4	Gm17750	9	dILA6	Nts	Hdac9	9	dILB1	Gabrb1	Uncx	9	dILB2	Gmnc	Cbln1	9	dILB3	Rtn4rl1	Pcsk2	9	dILB4	Col12a1	Clgn	9	dILB5	Cntn3	Igfbp2	9	dILB6
Vwc2	Tmsb4x	9	dILA1	Sema6d	Stmn2	9	dILA2	Fstl4	Rasgrp2	9	dILA3	Ccbe1	Slc24a3	9	dILA4	Dpf3	4930555F03Rik	9	dILA5	Dgkb	Opcml	9	dILA6	S100a10	Plxna2	9	dILB1	Syt6	Xylt1	9	dILB2	Bag3	B230216N24Rik	9	dILB3	Nkain2	Zic1	9	dILB4	Wnt5a	Cdh10	9	dILB5	Lin7a	D130009I18Rik	9	dILB6
Pcsk6	Csgalnact1	9	dILA1	Lsamp	Acadl	9	dILA2	Tln2	Vwc2l	9	dILA3	Unc5d	Zic5	9	dILA4	Akap7	Sstr1	9	dILA5	Chodl	Klhl35	9	dILA6	Rab27b	Plch1	9	dILB1	Efna5	Cnih3	9	dILB2	Col3a1	Stmn3	9	dILB3	Ptprd	Enox2	9	dILB4	Alas2	Nme2	9	dILB5	Pid1	Vat1l	9	dILB6
Dmd	Sema6a	9	dILA1	Dmd	Aldoa	9	dILA2	Pcsk5	Arhgdig	9	dILA3	Tox3	Hivep2	9	dILA4	Zfp521	Csmd3	9	dILA5	Robo3	Slc44a5	9	dILA6	Arhgdig	Thy1	9	dILB1	Meis2	Snap25	9	dILB2	Lef1	Nptx2	9	dILB3	Il1rapl1	Lmx1b	9	dILB4	Fabp7	Vwc2l	9	dILB5	Rprml	Kirrel3	9	dILB6
Parm1	Lhfp	9	dILA1	Nav2	Hopx	9	dILA2	Tenm1	Mgst3	9	dILA3	Pantr1	Kit	9	dILA4	Kcnip2	Kcnip4	9	dILA5	2700069I18Rik	Adamts19	9	dILA6	Grm8	Tenm3	9	dILB1	Cpne4	C130021I20Rik	9	dILB2	Pltp	Ywhah	9	dILB3	Drd2	Zic3	9	dILB4	Peak1	Gpr149	9	dILB5	Cntn5	Chodl	9	dILB6
L3mbtl4	Qk	9	dILA1	Shisa9	Ywhah	9	dILA2	Kcnmb2	Tpi1	9	dILA3	Gm19299	Airn	9	dILA4	Kit	Gabra1	9	dILA5	Lhfpl2	Chst9	9	dILA6	Epha4	G630016G05Rik	9	dILB1	Ak5	Necab1	9	dILB2	Slc26a7	Meg3	9	dILB3	Trbc2	Crh	9	dILB4	Pou6f2	Grm1	9	dILB5	Negr1	Nfix	9	dILB6
Slc8a1	Gucy1a1	9	dILA1	Slc2a13	Gna14	9	dILA2	Fam135b	Tuba1b	9	dILA3	Pbx1	Mdga2	9	dILA4	Hivep2	Lrp1b	9	dILA5	Tnr	Ccser1	9	dILA6	Tenm1	Ramp3	9	dILB1	Cpne5	Pcp4	9	dILB2	Abca1	Stum	9	dILB3	Ap1s2	Lrrn1	9	dILB4	Spata13	Snap25	9	dILB5	Zic1	Gpr88	9	dILB6
Tnr	Cnr1	9	dILA1	Efna5	Lhx1	9	dILA2	Slc8a1	Uchl1	9	dILA3	Bcl11b	Lhfpl3	9	dILA4	Ptprz1	Npy	9	dILA5	Hcrtr2	Frmpd1	9	dILA6	Cpne4	Igfbpl1	9	dILB1	A830018L16Rik	Gsg1l	9	dILB2	Mt1	Ano4	9	dILB3	Plxdc2	Sox5os4	9	dILB4	Slc24a4	Slc35f1	9	dILB5	Necab1	Hoxb9	9	dILB6
Egfem1	Stmn2	9	dILA1	Gria1	Cdkn1c	9	dILA2	Nxph1	Pcdh11x	9	dILA3	Tmem132b	Kcnd3	9	dILA4	Kctd16	Hs3st4	9	dILA5	Syt1	Brinp2	9	dILA6	Gm14697	9530026P05Rik	9	dILB1	Galnt18	9630014M24Rik	9	dILB2	Galr1	Rbms1	9	dILB3	Gnai1	Sox5	9	dILB4	Frmd4b	Prlr	9	dILB5	Tfap2a	Cdh18	9	dILB6
Vwc2l	Zic1	9	dILA1	Zmat4	Gap43	9	dILA2	Zic5	Csrp2	9	dILA3	Kank1	Ntrk3	9	dILA4	Kcnq3	Cntn5	9	dILA5	Adam12	Kcnj3	9	dILA6	Pdgfc	Cbln2	9	dILB1	Zfp804b	Cntn5	9	dILB2	Tent5c	Lrrn3	9	dILB3	Dab1	Il1rap	9	dILB4	Mme	Pcdh17	9	dILB5	Nr2f1	Krt19	9	dILB6
Tenm4	Npy2r	9	dILA1	Dscaml1	Rgs10	9	dILA2	Tenm4	Pantr1	9	dILA3	Rph3a	Slc35f4	9	dILA4	Kcnj3	Lpp	9	dILA5	Btbd3	Hs3st5	9	dILA6	Vwc2l	Mafb	9	dILB1	Drd2	Rgma	9	dILB2	Id3	Txn1	9	dILB3	Nkain3	Nr2f1	9	dILB4	9630028H03Rik	Hs3st5	9	dILB5	Zic4	Shisa9	9	dILB6
Unc5d	Pbx1	9	dILA1	Grm3	Arhgdig	9	dILA2	Gm47352	Lhx1os	9	dILA3	Rgs6	Lypd1	9	dILA4	Cacna2d3	Galntl6	9	dILA5	Pcdh7	Gsg1l	9	dILA6	Gng4	Rora	9	dILB1	Dcc	Reln	9	dILB2	Col1a1	Atp6v1g2	9	dILB3	Arap2	Oprm1	9	dILB4	Hmgn5	Unc5d	9	dILB5	Kcnj6	Gm29865	9	dILB6
Lhfpl3	Ptn	9	dILA1	Slc8a1	Shisa8	9	dILA2	Gm28905	Gm47034	9	dILA3	Kirrel3	Drd2	9	dILA4	Diras2	Mc4r	9	dILA5	Cadm2	Khdrbs3	9	dILA6	4930469K13Rik	Pou4f1	9	dILB1	Myo5b	Tenm1	9	dILB2	Utrn	Camk4	9	dILB3	Hoxa9	Zeb2	9	dILB4	Cldn5	Nrg1	9	dILB5	Atrnl1	Nfia	9	dILB6
Shisa9	Mc4r	9	dILA1	Gm20713	Gng5	9	dILA2	Nckap5	Chmp2b	9	dILA3	Chmp2b	Crim1	9	dILA4	Fam135b	Spats2l	9	dILA5	Gnai1	Id4	9	dILA6	Ntng1	Egfem1	9	dILB1	Tmem132c	Gm15655	9	dILB2	C1qb	Bmper	9	dILB3	Chst8	Trp53cor1	9	dILB4	Pltp	Dab1	9	dILB5	Ube2ql1	Sema3d	9	dILB6
Trpc7	Tpbg	9	dILA1	Unc5c	Lhx1os	9	dILA2	Opcml	Lypd6b	9	dILA3	Rgcc	Hmga2	9	dILA4	Gm9750	Ctxn2	9	dILA5	Dock10	Phlda1	9	dILA6	Gabra2	Ebf3	9	dILB1	Tex15	Tgfb2	9	dILB2	Igf2	Frzb	9	dILB3	Arhgap6	Ebf3	9	dILB4	Rtn4rl1	Ptprr	9	dILB5	Penk	Cdh23	9	dILB6
Sstr1	Cntn3	9	dILA1	Pde3a	Pantr1	9	dILA2	Krt71	Ecel1	9	dILA3	Wif1	Tgfb2	9	dILA4	Cdh3	Gabra2	9	dILA5	Man1a	Itpr1	9	dILA6	Tmem163	Elmo1	9	dILB1	Col14a1	Pcdh17	9	dILB2	Rgs5	Resp18	9	dILB3	Akap12	Necab1	9	dILB4	Gng11	Lrfn5	9	dILB5	Fam189a1	Map7	9	dILB6
Cadps2	Selenom	9	dILA1	Cntn5	Cd81	9	dILA2	Adcy8	Gng5	9	dILA3	Rbpms	Adgrg6	9	dILA4	Inhba	Uchl1	9	dILA5	Zic3	F730043M19Rik	9	dILA6	Meg3	Tcf4	9	dILB1	Lrrtm3	Syt9	9	dILB2	Vim	Tubb3	9	dILB3	Atrnl1	Ndst3	9	dILB4	Sparc	Uchl1	9	dILB5	Lrp1b	Hoxa9	9	dILB6
Arhgap36	Pnoc	9	dILA1	Galnt17	Fdps	9	dILA2	Med12l	Txn1	9	dILA3	Sdk2	Nr3c2	9	dILA4	Gpc4	Stmn3	9	dILA5	Has2	Npnt	9	dILA6	Snhg11	Chst9	9	dILB1	Nms	Calb1	9	dILB2	Lgals1	Nap1l5	9	dILB3	Scn9a	Gpr101	9	dILB4	Cplx2	Kcnq5	9	dILB5	Serpine2	Tafa2	9	dILB6
Pcdh9	St3gal1	9	dILA1	Csmd1	Tubb4b	9	dILA2	Eya2	Rpl22l1	9	dILA3	Gm20442	Stxbp6	9	dILA4	Rorb	Car10	9	dILA5	Sema3e	C77080	9	dILA6	Uchl1	Gfra1	9	dILB1	Pcdh7	Rtn4rl1	9	dILB2	Flt1	Pde11a	9	dILB3	2025-03-11	Mpped1	9	dILB4	Plaat3	Cntn4	9	dILB5	Zfhx4	Smoc2	9	dILB6
Qrfpr	Slit3	10	dILA1	Edn1	Osr1	10	dILA2	Gm49678	Rxrg	10	dILA3	Fam20a	C2cd4a	10	dILA4	Gm49980	Fam240b	10	dILA5	Inhba	Lmo7	10	dILA6	Pou4f2	Pou4f3	10	dILB1	Wif1	Tcf7l1	10	dILB2	Rspo2	Adam12	10	dILB3	Grpr	Rprml	10	dILB4	Mogat1	Gm17225	10	dILB5	Nog	Sema3d	10	dILB6
A830019P07Rik	Tmem114	10	dILA1	Gm9750	Gm3728	10	dILA2	Nxph2	Fn1	10	dILA3	Cryaa	Col13a1	10	dILA4	Slc35d3	Wnt16	10	dILA5	A830019P07Rik	Neurog2	10	dILA6	Cpne4	C1ql3	10	dILB1	Slc44a5	Defa29	10	dILB2	C530044C16Rik	Gm6213	10	dILB3	Rxrg	Calca	10	dILB4	Arsj	Smoc2	10	dILB5	Vcan	Chst9	10	dILB6
Prlr	Ntn1	10	dILA1	Fras1	Hpse2	10	dILA2	Pantr1	Hhip	10	dILA3	Cryba2	Pnoc	10	dILA4	Adra1a	Penk	10	dILA5	Frmpd1	Id2	10	dILA6	Gm13404	Etv4	10	dILB1	Pcp2	Arhgap29	10	dILB2	Slc26a7	Npy1r	10	dILB3	Stc1	Rerg	10	dILB4	Gmnc	Arap2	10	dILB5	Adcyap1	Pmaip1	10	dILB6
Pcdh17	Mc4r	10	dILA1	6330411D24Rik	P3h2	10	dILA2	Igfbp5	Zfp385b	10	dILA3	Crabp1	Aqp6	10	dILA4	Airn	Nxph2	10	dILA5	Chst9	Eya4	10	dILA6	Tox2	Vip	10	dILB1	Palld	Chst8	10	dILB2	Adcyap1	Upp1	10	dILB3	Man1a	Gdf10	10	dILB4	Gm13986	Etv4	10	dILB5	Gm26871	Cdh23	10	dILB6
Vgll3	Csgalnact1	10	dILA1	Tacr1	Adam12	10	dILA2	Adamts5	Nos1	10	dILA3	Mmp14	Kctd16	10	dILA4	Abi3bp	Gm32647	10	dILA5	Grik4	Ror1	10	dILA6	Fgd5	Nmu	10	dILB1	Car8	Cnih3	10	dILB2	Npff	Sntb1	10	dILB3	Dpyd	Ntng1	10	dILB4	Sox5os4	Il1rap	10	dILB5	Pcdh18	Zfp423	10	dILB6
Ptprm	Sntg2	10	dILA1	Syt6	Gm15155	10	dILA2	Dkk1	Nppc	10	dILA3	Cdh20	Sulf1	10	dILA4	Gm47352	Gm26644	10	dILA5	Hoxaas3	Dab1	10	dILA6	Gm30373	Islr2	10	dILB1	Brinp3	Krt71	10	dILB2	Syt10	Galr1	10	dILB3	Klhl1	C1ql3	10	dILB4	Plce1	Prkg2	10	dILB5	Mpped1	Gm19299	10	dILB6
Tmem132b	Lpar1	10	dILA1	Prima1	Pcp2	10	dILA2	Calb2	Satb2	10	dILA3	Trabd2b	Tanc1	10	dILA4	Hivep2	Gm45341	10	dILA5	Pex5l	Hmcn1	10	dILA6	Ramp3	Sdk1	10	dILB1	Otof	Hbb-bs	10	dILB2	Hs3st1	Spata13	10	dILB3	Dio3	Pcsk5	10	dILB4	Gm31854	Etv5	10	dILB5	Sorcs3	Sdk1	10	dILB6
Tent5a	Fstl4	10	dILA1	Adamts3	Stk32a	10	dILA2	Shisa3	Mafb	10	dILA3	Grid2	Rab38	10	dILA4	Trbc2	Cntn6	10	dILA5	Galr1	Sema5a	10	dILA6	Lmo4	Nms	10	dILB1	Xylt1	Cbln2	10	dILB2	Atp5g1	Hbb-bt	10	dILB3	Brinp3	Rspo3	10	dILB4	Sphkap	Cemip	10	dILB5	Cdh18	Nr3c2	10	dILB6
Arhgap36	St6galnac5	10	dILA1	Gm44626	Krt25	10	dILA2	Tfap2b	Vwc2l	10	dILA3	Otof	Hmga2	10	dILA4	6530403H02Rik	Gm45323	10	dILA5	Psd3	Lypd6b	10	dILA6	Pcdh8	Cntnap5a	10	dILB1	Ywhah	Hba-a1	10	dILB2	Epha7	Bmper	10	dILB3	Frem1	Lrrc4c	10	dILB4	Spata13	Gna14	10	dILB5	Zic5	Cadm2	10	dILB6
B230216N24Rik	2700069I18Rik	10	dILA1	Stxbp6	Dmd	10	dILA2	Cdh7	Grm8	10	dILA3	Neto1	Wnt5a	10	dILA4	Brinp2	Gm2516	10	dILA5	Col4a4	Bhlhe22	10	dILA6	4930469K13Rik	Bves	10	dILB1	Frmpd4	Tmem132c	10	dILB2	Prkd1	Prkg2	10	dILB3	Arhgap6	Adcyap1	10	dILB4	Stc1	Tll2	10	dILB5	Gm29478	Pbx3	10	dILB6
Rph3a	Pax5	10	dILA1	Pou3f3	Esr1	10	dILA2	Rxfp1	Plekhg1	10	dILA3	Lypd1	Rasgrp1	10	dILA4	Rorb	Cntn4	10	dILA5	Hoxc4	Rgs2	10	dILA6	Tgfb2	Gm20063	10	dILB1	Gm20754	Gm28822	10	dILB2	Ywhah	Slc17a8	10	dILB3	Tmsb4x	Peak1	10	dILB4	Skor2	Tac2	10	dILB5	Parm1	Epb41l4a	10	dILB6
Ntng1	Fbxl7	10	dILA1	Man2a1	Kirrel3	10	dILA2	Tubb3	Kcnq3	10	dILA3	Hhip	Daam2	10	dILA4	Pde3a	Gal	10	dILA5	Chn2	Zic3	10	dILA6	Lpl	Thy1	10	dILB1	Stmn3	Hba-a2	10	dILB2	Mid1	Hba-a2	10	dILB3	Lbx1	Zdhhc2	10	dILB4	Htr7	Snca	10	dILB5	Fibcd1	Meis1	10	dILB6
Galnt18	Chrm3	10	dILA1	Fgd5	Nfia	10	dILA2	Krt71	9130024F11Rik	10	dILA3	Nckap5	Akap7	10	dILA4	Stac	Pde1a	10	dILA5	Htr7	Zic5	10	dILA6	Ppp1r17	Etl4	10	dILB1	Etv4	Ccnd1	10	dILB2	Fdps	Kcnh1	10	dILB3	Pdgfc	Wnt5a	10	dILB4	F730043M19Rik	Svil	10	dILB5	Dpf3	Nhlh1	10	dILB6
St8sia6	Lhfp	10	dILA1	Mylk	Ldlrad4	10	dILA2	Pbx3	Sv2c	10	dILA3	B130024G19Rik	Mab21l2	10	dILA4	Neurog2	Hcrtr2	10	dILA5	Tmtc2	Cyp7b1	10	dILA6	Ptger3	Rora	10	dILB1	Grin2a	Sparc	10	dILB2	Stmn3	Hbb-bs	10	dILB3	Nr2f1	Fxyd7	10	dILB4	Epb41l4a	Col12a1	10	dILB5	Nr2f1	Ddc	10	dILB6
Cdh13	Zfp423	10	dILA1	Grin2a	Sdk2	10	dILA2	Anxa3	Kcnip1	10	dILA3	Shisal2b	Slc6a11	10	dILA4	Inpp4b	Sstr1	10	dILA5	Grin3a	Megf11	10	dILA6	Vwc2	Adgrl2	10	dILB1	Sst	Hbb-bt	10	dILB2	B230216N24Rik	Hba-a1	10	dILB3	Sphkap	Fbxl7	10	dILB4	Sema3c	Hcn1	10	dILB5	Sv2b	Prickle1	10	dILB6
Htr7	Csmd1	10	dILA1	Nr3c2	Lsamp	10	dILA2	Car8	Lrrc4c	10	dILA3	Fmo2	Prss23	10	dILA4	9630028H03Rik	Csrp2	10	dILA5	Smoc1	Neurod2	10	dILA6	Phox2a	Dab1	10	dILB1	Resp18	Phlda1	10	dILB2	Slitrk4	Hrk	10	dILB3	Ccbe1	Hs3st4	10	dILB4	Ntrk3	Cntnap5c	10	dILB5	Myo5b	Etv4	10	dILB6
Bcl11b	Vat1l	10	dILA1	Tmem255a	Adamtsl1	10	dILA2	Gm12371	Gria1	10	dILA3	Htr3a	Tenm3	10	dILA4	Gm26871	Dok5	10	dILA5	Cntnap5a	Col19a1	10	dILA6	Pcp4	Ntng2	10	dILB1	Cdh3	4930445B16Rik	10	dILB2	Sfta2	Mme	10	dILB3	Slc9a9	Klf7	10	dILB4	Glra2	Ptprd	10	dILB5	Pcdh10	Nts	10	dILB6
Cacng3	Crb1	10	dILA1	Prr16	Slc35f1	10	dILA2	Rnd3	Slit2	10	dILA3	4930445B16Rik	C1qtnf7	10	dILA4	Zfp536	4930555F03Rik	10	dILA5	Gabrg3	Epha3	10	dILA6	Tpd52l1	Gm20754	10	dILB1	Zfp804b	Spata13	10	dILB2	Tpi1	Thsd4	10	dILB3	Ghr	Trp53cor1	10	dILB4	Acvr1c	Frzb	10	dILB5	Cntnap3	Ano4	10	dILB6
Robo1	Dach2	10	dILA1	Asrgl1	Npnt	10	dILA2	Chst2	B130024G19Rik	10	dILA3	Gm19299	Fam135b	10	dILA4	Unc5c	Gabra2	10	dILA5	Hoxc9	Luzp2	10	dILA6	Sntg2	Tshr	10	dILB1	Ncald	Alas2	10	dILB2	Psmb7	Bcl2	10	dILB3	Nfib	Prickle1	10	dILB4	Cdh8	Galnt18	10	dILB5	A830012C17Rik	Reln	10	dILB6
Lrrn3	Zfp385b	10	dILA1	Sez6	Grm8	10	dILA2	Pdgfc	Cntnap5b	10	dILA3	Fmn1	Gm15155	10	dILA4	Kctd12	Mmd2	10	dILA5	Trpc7	St18	10	dILA6	9530026P05Rik	Cdh8	10	dILB1	Snhg11	Apoe	10	dILB2	Tubb3	Sst	10	dILB3	Syt4	Fibin	10	dILB4	Tspan18	Cdh10	10	dILB5	Gm49912	Nrp1	10	dILB6
Mgat4c	Lrrc4c	10	dILA1	Nrsn1	Mef2c	10	dILA2	Met	Fgf10	10	dILA3	Galntl6	Neurod1	10	dILA4	2610307P16Rik	Gm45321	10	dILA5	Mtcl1	Kctd12	10	dILA6	Pou3f2	Csmd3	10	dILB1	Tubb3	Fabp7	10	dILB2	Fabp3	Sparc	10	dILB3	Gmnc	Clgn	10	dILB4	Robo2	Trpc3	10	dILB5	Stc1	Hoxb9	10	dILB6
Chmp2b	Tenm3	10	dILA1	Lmo1	Dgkk	10	dILA2	Cbln4	Nlgn1	10	dILA3	Kcnip2	Stac	10	dILA4	Lrrn1	Npy	10	dILA5	B230217J21Rik	Wnt16	10	dILA6	Alcam	2025-03-11	10	dILB1	Man1a	Cemip	10	dILB2	Cacng3	Adamts16	10	dILB3	C1ql1	Pde3a	10	dILB4	Fat3	Grm1	10	dILB5	Lrp1b	Grik3	10	dILB6
Ramp3	Islr2	10	dILA1	Kctd16	Ptchd1	10	dILA2	Gap43	Ecel1	10	dILA3	Mitf	Tcim	10	dILA4	Inhba	Lpp	10	dILA5	Gm11266	Pcdh19	10	dILA6	Dgkb	Ptprk	10	dILB1	Gabra5	4930469K13Rik	10	dILB2	Kctd8	Gli3	10	dILB3	Cenpf	Gpr149	10	dILB4	Wnt5a	Adamtsl3	10	dILB5	Antxr2	Rcn1	10	dILB6
Vstm2b	Lhfpl3	10	dILA1	Pax5	Siah3	10	dILA2	Tmsb4x	Stxbp6	10	dILA3	Clstn2	P3h2	10	dILA4	Kcnt2	C130073E24Rik	10	dILA5	Lin7a	Prdm13	10	dILA6	Neto1	Cwh43	10	dILB1	Chgb	Pdzrn3	10	dILB2	Serpini1	Fbn2	10	dILB3	4930555F03Rik	Sgcz	10	dILB4	Gm36266	Grem1	10	dILB5	Gabrg1	Cbln2	10	dILB6
Chst2	Epha6	10	dILA1	Pcdh7	Col23a1	10	dILA2	Foxo1	Kirrel3	10	dILA3	Ndnf	Zfp536	10	dILA4	Ipcef1	Csmd3	10	dILA5	Chd7	Lypd6	10	dILA6	Agtr1b	Gprin3	10	dILB1	Fabp3	Bnc2	10	dILB2	Brinp3	Svil	10	dILB3	H19	2025-03-11	10	dILB4	Pld5	Hoxa10	10	dILB5	Lmo2	Hoxb5	10	dILB6
Cntn6	B3glct	10	dILA1	Ptprt	Col18a1	10	dILA2	Chchd10	Pde1a	10	dILA3	Opcml	Gm9750	10	dILA4	Dpf3	Gabrg1	10	dILA5	Alk	Foxp2	10	dILA6	Sntg1	Man1a	10	dILB1	Tenm1	St3gal1	10	dILB2	Nwd2	Syt9	10	dILB3	4930469K13Rik	Adcy8	10	dILB4	Tmtc1	Myo5b	10	dILB5	Vat1l	C230079O03Rik	10	dILB6
Rasgrp2	Malrd1	10	dILA1	Igfbp4	Trpc3	10	dILA2	Galnt14	Gm20754	10	dILA3	Pde2a	Rgs10	10	dILA4	Zfp521	Pde4b	10	dILA5	Hoxa9	Pcdh9	10	dILA6	Arid5b	Vgf	10	dILB1	Grb14	Phgdh	10	dILB2	Gas7	Rasgrf1	10	dILB3	Galnt13	Trpc5	10	dILB4	Gm2115	Rprm	10	dILB5	C130073E24Rik	Serpine2	10	dILB6
Krt71	Msi2	10	dILA1	Anxa3	Wnt5a	10	dILA2	Amn	Il33	10	dILA3	Ccbe1	Ccdc141	10	dILA4	Plcb1	Gabra1	10	dILA5	Hoxa7	Htr2c	10	dILA6	Rprm	Slc24a2	10	dILB1	Vstm2l	Tspan18	10	dILB2	Fign	Aopep	10	dILB3	Nr3c2	Hcn1	10	dILB4	Efna5	Mme	10	dILB5	Tfap2a	Sdk2	10	dILB6
Id4	Adarb2	10	dILA1	Crim1	Mdga2	10	dILA2	Stk32a	Lin7a	10	dILA3	Prima1	Pde1a	10	dILA4	Rph3a	Kcnip4	10	dILA5	Csgalnact1	Zic2	10	dILA6	Ccn3	Pthlh	10	dILB1	Scg2	Id3	10	dILB2	Rpl22l1	Fabp7	10	dILB3	Pcdh9	Opcml	10	dILB4	Prrxl1	Plpp4	10	dILB5	Dab1	Robo2	10	dILB6
Pdzrn3	Gm45159	10	dILA1	Klf5	Gm12371	10	dILA2	Aldoa	Nr2f2	10	dILA3	Kit	Slc24a3	10	dILA4	Tfap2a	A830012C17Rik	10	dILA5	Arhgap28	Bves	10	dILA6	Pbx3	Htr1f	10	dILB1	Pcdh17	Naaladl2	10	dILB2	Cox5a	Apoe	10	dILB3	Hoxb9	Alk	10	dILB4	A330008L17Rik	Chgb	10	dILB5	Plpp3	Satb2	10	dILB6
Unc5c	Kcnj6	10	dILA1	Cadps2	Robo2	10	dILA2	Tmtc2	Npy	10	dILA3	Mcub	Ctsc	10	dILA4	Gm9750	Fdps	10	dILA5	Hoxb9	Calcrl	10	dILA6	Gabra2	Pou6f2	10	dILB1	Masp1	Col1a2	10	dILB2	Mctp2	Gab1	10	dILB3	Tshz1	Ptpn3	10	dILB4	Unc5c	Hoxb9	10	dILB5	Alkal2	Lrrc4c	10	dILB6
9330158H04Rik	Ltbp1	10	dILA1	Id4	Trpc7	10	dILA2	Uchl1	Ccser1	10	dILA3	Lrrc4c	Csgalnact1	10	dILA4	Id2	Hspb1	10	dILA5	Runx2	Pcsk5	10	dILA6	Kcnk9	Chrm2	10	dILB1	Lrfn5	Col4a1	10	dILB2	Car10	Alas2	10	dILB3	Lgr5	Pcdh8	10	dILB4	4930438E09Rik	Dok4	10	dILB5	Bmper	Hs3st1	10	dILB6
Dlk1	Nlgn1	10	dILA1	Kank1	Cntn3	10	dILA2	Gpc3	Apela	10	dILA3	Stk32a	Pax8	10	dILA4	Etl4	Hs3st4	10	dILA5	Foxp1	Gm5095	10	dILA6	Robo1	Schip1	10	dILB1	Gsg1l	Mafa	10	dILB2	Aldoa	Prokr2	10	dILB3	Ap1s2	Hoxaas3	10	dILB4	Cdh18	Fam20a	10	dILB5	D130079A08Rik	Grm1	10	dILB6
Syt2	Ncam2	10	dILA1	Slc2a13	Uts2b	10	dILA2	Gbx2	4930445B16Rik	10	dILA3	Negr1	Gpc4	10	dILA4	Chodl	Sulf2	10	dILA5	Hba-a2	Atp5g1	10	dILA6	Syt13	Gabra5	10	dILB1	Stmn2	Frmpd1	10	dILB2	Mgat4c	Tll2	10	dILB3	Ifitm2	Kif26b	10	dILB4	Zbtb7c	Prss12	10	dILB5	Cfap299	Rmst	10	dILB6
Chrm2	Epha7	10	dILA1	Cit	Ncam2	10	dILA2	Cox5a	Grm7	10	dILA3	Gabrg3	Asrgl1	10	dILA4	F730043M19Rik	Kcnq5	10	dILA5	Hoxc6	Prox1os	10	dILA6	Prkg1	1110015O18Rik	10	dILB1	Gap43	Bcl2	10	dILB2	Gap43	4930438E09Rik	10	dILB3	Mctp1	Rasgrp2	10	dILB4	Epha6	Alk	10	dILB5	Gabrb1	Sh3rf1	10	dILB6
Dock10	Klhl1	10	dILA1	Zfp385b	Adgrg2	10	dILA2	Htr1b	Thsd7a	10	dILA3	Syt6	Ptchd1	10	dILA4	Fgf13	Cntn5	10	dILA5	Hba-a1	Fdps	10	dILA6	Npy	Maoa	10	dILB1	Fdps	Atp1a2	10	dILB2	AW551984	Tmcc3	10	dILB3	Tcf4	Airn	10	dILB4	Trhde	Arhgap6	10	dILB5	Zic2	Camk4	10	dILB6
Fam189a1	Tnr	10	dILA1	Syt9	Spon1	10	dILA2	Chmp2b	Parm1	10	dILA3	Tll1	Gpc3	10	dILA4	Sfrp1	Ctsl	10	dILA5	Plpp3	Cadm1	10	dILA6	Qrfpr	Dok5	10	dILB1	Cntnap5a	Adarb2	10	dILB2	Calb1	Col1a2	10	dILB3	Mgat4c	Vat1l	10	dILB4	Grid2	9630014M24Rik	10	dILB5	Tpbg	Atrnl1	10	dILB6
Anxa3	Gpc6	10	dILA1	Serpinb1b	Fhit	10	dILA2	Lrrn3	Tacr1	10	dILA3	Ltbp1	Hs6st2	10	dILA4	Zmat4	Ctxn2	10	dILA5	Vegfc	Antxr1	10	dILA6	Jun	Zfp804a	10	dILB1	Necab2	Bag3	10	dILB2	Isoc1	Rasgrf2	10	dILB3	Gm17750	Hoxa9	10	dILB4	Bach2	Oprm1	10	dILB5	Trpc4	Prox1	10	dILB6
Gm49678	Nxph1	10	dILA1	Synpr	Pfkp	10	dILA2	Atp5g1	Myo5b	10	dILA3	Gfra2	Lsamp	10	dILA4	Tead1	Pip5k1b	10	dILA5	Pde3a	Lrrn3	10	dILA6	Pdgfc	Tac1	10	dILB1	Rit2	Slc24a4	10	dILB2	Uchl1	Sema5a	10	dILB3	Mpped1	Nefm	10	dILB4	Tshz1	Lhfpl3	10	dILB5	Pcdh15	Mpped2	10	dILB6
Gm14697	Ralyl	10	dILA1	Enpp2	Chrm2	10	dILA2	Stmn2	Masp1	10	dILA3	Maf	Antxr1	10	dILA4	Rbms1	Snhg11	10	dILA5	Sparc	Lgals7	10	dILA6	Eya4	Nrp1	10	dILB1	Mgll	Col3a1	10	dILB2	Phlda1	Gmnc	10	dILB3	Erbb4	Arhgap26	10	dILB4	Olfr655	Nrg1	10	dILB5	Opcml	Neurod6	10	dILB6
