# Supplementary material for: Ontogeny of the spinal cord dorsal horn
Source: Science. Author manuscript; Available in PMC 2026 Feb 6. (PMC12879194; doi:10.1126/science.adx5781)
Supplement: table-Table_S15 [file NIHMS2135978-supplement-table-Table_S15.xlsx]

## Sheet: Sheet1
Type	Name	Source	Identification
Antibody	Chicken anti-Parvalbumin (1:10,000)	Thomas Jessell Laboratory, Columbia University, c/o Susan Brenner-Morton	Cat#: CU1664, RRID:AB_2756829
Antibody	Goat anti-Isl1 (1:2,000)	R&D Systems	Cat#: AF1837, RRID:AB_2126324
Antibody	Goat anti-Pax2 (1:2,000)	R&D Systems	Cat#: AF3364, RRID:AB_10889828
Antibody	Goat anti-TrkA (1:2,000)	R&D Systems	Cat#: AF1056, RRID:AB_2283049
Antibody	Guinea Pig anti-Foxd3 (1:10,000)	Carmen Birchmeier, Max Delbruck Center, Berlin, Germany	N/A
Antibody	Guinea Pig anti-Lbx1 (1:20,000)	Carmen Birchmeier, Max Delbruck Center, Berlin, Germany	RRID: AB_2532144
Antibody	Guinea Pig anti-Lmx1b (1:20,000)	Carmen Birchmeier, Max Delbruck Center, Berlin, Germany	RRID: AB_2893158
Antibody	Guinea pig anti-Pou4f1 (“Brn3a antibody”) (1:1,000)	Synaptic Systems	Cat#: 411 004, RRID:AB_2800538
Antibody	Guinea pig anti-Satb2 (1:1,000)	Synaptic Systems	Cat#: 327 004, RRID:AB_2620070
Antibody	Guinea-pig anti-Sox5 (1:500)	Michael Wegner, Friedrich-Alexander-Universität Erlangen-Nürnberg, Erlangen, Bavaria, Germany	PMID: 17084361, RRID:AB_2891328
Antibody	Mouse anti-Zic1 (1:100)	Developmental Studies Hybridoma Bank, U. Iowa, Iowa City, IA, USA	Cat#: PCRP-Zic1-1E3 RRID:AB_2619296
Antibody	Rabbit anti-Barhl1 (1:1,000)	Novus	Cat#: NBP1-86513, RRID:AB_11034569
Antibody	Rabbit anti-Lhx2 (1:1,000)	Abcam	Cat#: ab184337, RRID:AB_2916270
Antibody	Rabbit anti-Lmx1b (1:2,500)	Carmen Birchmeier, Max Delbruck Center, Berlin, Germany	N/A
Antibody	Rabbit anti-Maf (1:1,000)	Fortis Life Sciences (Bethyl)	Cat#: A300-613A, RRID:AB_2137521
Antibody	Rabbit anti-Mafa (1:10,000)	Abcam	Cat#: ab26405, RRID:AB_776146
Antibody	Rabbit anti-Nfib (1:1000)	Novus	Cat#: NBP1-81000, RRID:AB_11027763
Antibody	Rabbit anti-Pax5 (1:1,000)	R&D Systems	Cat#: MAB3487, RRID:AB_2927783
Antibody	Rabbit anti-Skor1 (1:1,000)	Novus	Cat#: NBP2-83531, RRID:AB_3425207
Antibody	Rabbit anti-Tfap2b (1:1,000)	Novus	Cat#: NBP1-89063, RRID:AB_11005304
Antibody	Rabbit anti-Zic2 (1:1,000)	Elisa Herrera, University of Miguel Hernandez, Institute of Neuroscience UMH/CSIC, Alicante, Spain	N/A
Antibody	Rat anti-Bcl11b/Ctip2 (1:2,000)	Abcam	Cat#: ab18465, RRID:AB_2064130
Antibody	Rat anti-Pou6f2 (1:1,000)	Thomas Jessell Laboratory, Columbia University, Jay Bikoff, St. Jude Children’s Research Hospital, Memphis, TN, USA	Cat#: CU1796, RRID:AB_2665427
Antibody	Sheep anti-Zfhx3 (1:2,000)	R&D Systems	Cat#: AF7384, RRID:AB_11127859
Kits	Chromium Next GEM Chip G Single Cell Kit, 48 rxns	10X Genomics	1000120
Kits	Chromium Next GEM Single Cell 3' GEM, Library & Gel Bead Kit v3.1, 16 rxns	10X Genomics	1000121
Kits	High Sensitivity DNA Kit	Agilent	5067-4626
Kits	Invitrogen Click-iT EdU Cell Proliferation Kit for Imaging, Alexa Fluor 488 dye	Thermo Fisher Scientific	2100
Kits	Opal 780 Reagent Pack	Akoya Biosciences	FP1501001KT
Kits	Papain Dissociation System	Worthington Biochemical corp	LK003150
Kits	RNAscope 4-Plex Ancillary kit	Advanced Cell Diagnostics	323120
Kits	RNAscope H2O2 and Protease Reagents	Advanced Cell Diagnostics	322381
Kits	RNAscope Multiplex Fluorescent Detection Reagents v2	Advanced Cell Diagnostics	323110
Kits	Xenium Custom Gene Expression Panel (51 to 100 genes)	10X Genomics	1000561
Kits	Xenium Decoding Consumables (1 run, 2 slides)	10X Genomics	1000487
Kits	Xenium Decoding Reagents (1 run, 2 slides)	10X Genomics	1000461
Kits	Xenium Mouse Brain Gene Expression Panel (2 rxns)	10X Genomics	1000462
Kits	Xenium Slides & Sample Prep Reagents (2 slides, 2 rxns)	10X Genomics	1000460
Miscellaneous	10x Magnetic Separator	10X Genomics	120250
Miscellaneous	10x Vortex Adaptor	10X Genomics	120251
Miscellaneous	ACD EZ-Batch Slide Holder	Advanced Cell Diagnostics	321716
Miscellaneous	ACD EZ-Batch Wash Tray	Advanced Cell Diagnostics	321717
Miscellaneous	ACD HybEZ II Hybridization System	Advanced Cell Diagnostics	321710-R
Miscellaneous	Bioanalyzer	Agilent	1255015
Miscellaneous	Bovine serum albumin	Sigma	A9647
Miscellaneous	Bovine serum albumin, molecular biology grade (20 mg/ml)	New England Biolabs	B9000S
Miscellaneous	Chromium Next GEM Secondary Holder	10X Genomics	1000195
Miscellaneous	Confocal microscope	Zeiss	LSM-800;
Miscellaneous	Deoxyribonuclease I (Bovine pancreatic) – 1000 units/vial	Worthington Biochemical corp.	LK003170
Miscellaneous	EdU (5-ethynyl-2'-deoxyuridine)	Thermo Fisher Scientific	E10187
Miscellaneous	Fisherbrand 9” Pasteur Pipets	Thermo Fisher Scientific	13-678-8B
Miscellaneous	Hank’s balanced salt solution + calcium + magnesium	Gibco	14025-076
Miscellaneous	Hank’s balanced salt solution, no calcium, no magnesium, + phenol red	Gibco	14170-112
Miscellaneous	HEPES (1M)	Gibco	15630-106
Miscellaneous	ImmEdge Hydrophobic Barrier PAP Pen	Vector Laboratories	H-4000
Miscellaneous	NxGen RNase Inhibitor (40 units / µl)	Biosearch Technologies	F83923-1
Miscellaneous	Ovomucoid protease inhibitor (320 mg) with bovine serum albumin (320 mg)	Worthington Biochemical corp.	LK003182
Miscellaneous	Papain (100 units/vial) with L-cysteine and EDTA.	Worthington Biochemical corp.	LK003176
Miscellaneous	Prolong Gold Antifade Mountant	Thermo Fisher Scientific	P36934
Miscellaneous	RNAscope LS Multiplex TSA Buffer Pack	Advanced Cell Diagnostics	322810
Miscellaneous	RNAscope Probe Diluent	Advanced Cell Diagnostics	300041
Miscellaneous	RNAscope Wash Buffer Reagents	Advanced Cell Diagnostics	310091
Miscellaneous	SPRIselect beads, 5 mL	Beckman Coulter	B23317
Miscellaneous	Superfrost Plus Microscope Slides	Thermo Fisher Scientific	LSM-900
Miscellaneous	Trypan Blue (0.4%)	Gibco	15250-061
Miscellaneous	Trypsin inhibitor	Sigma	T9253
Miscellaneous	TSA Vivid 520	Advanced Cell Diagnostics	323271
Miscellaneous	TSA Vivid 570	Advanced Cell Diagnostics	323272
Miscellaneous	TSA Vivid 650	Advanced Cell Diagnostics	323273
Miscellaneous	Widefield microscope	Zeiss	AxioImagerZ2;Apotome 3
Mouse lines	B6;129-Pax3tm1(cre)Joe/J (Pax3Cre)	The Jackson Laboratory; Originally Jonathan Epstein, University of Pennsylvania, PA, USA	Jax Strain #005549, RRID:IMSR_JAX:005549, MGI:3573783
Mouse lines	B6.Cg-Isl2tm1Arbr/J (Isl2DTA)	The Jackson Laboratory; Originally Sylvia Arber, University of Basel, Switzerland	JAX Strain #: 007942, MGI:2447837, RRID:IMSR_JAX:007942
Mouse lines	BALB/cJ	The Jackson Laboratory	Jax Strain #000651, RRID:IMSR_JAX:000651
Mouse lines	C57Bl/6	The Jackson Laboratory	Jax Strain #000664, RRID:IMSR_JAX:000664
Mouse lines	Gsx1tm1Ssp (Gsx1KO)	Ron Waclaw, University of Cincinnati College of Medicine, Cincinnati, OH, USA	MGI:2154448
Mouse lines	Gsx2tm2.2Kc (Gsx2KO)	Ron Waclaw, University of Cincinnati College of Medicine, Cincinnati, OH, USA	MGI:4412067
Mouse lines	Ptf1a^tm1(cre)Cvw (Ptf1aCre)	Jane E. Johnson, University of Texas Southwestern Medical Center, Dallas, TX, USA	MGI:2387804; RRID:MMRRC_000435-UNC
Mouse lines	Zic1/Zic4tm1Kjmi (Zic1/4DKO)	The Jackson Laboratory; Originally Kathleen J. Millen, Seattle Children’s Hospital, WA, USA	Jax Strain #012561, RRID:IMSR_JAX:012561
Mouse lines	Zic3Ka	Ruth Arkell, John Curtin School of Medical Research, The Australian National University, Canberra, ACT, Australia	MGI:3043028
RNA Scope probes	RNAscope Probe - Mm-Abi3bp-C2	Advanced Cell Diagnostics	591811-C2
RNA Scope probes	RNAscope Probe - Mm-Alkal2-C3	Advanced Cell Diagnostics	531801-C3
RNA Scope probes	RNAscope Probe - Mm-Bnc2-C3	Advanced Cell Diagnostics	518521-C3
RNA Scope probes	RNAscope Probe - Mm-Calca-C2	Advanced Cell Diagnostics	578771-C2
RNA Scope probes	RNAscope Probe - Mm-Cdh23-C2	Advanced Cell Diagnostics	567261-C2
RNA Scope probes	RNAscope Probe - Mm-Crhbp	Advanced Cell Diagnostics	498971
RNA Scope probes	RNAscope Probe - Mm-Drd1-C3	Advanced Cell Diagnostics	461901-C3
RNA Scope probes	RNAscope Probe - Mm-Epcam-C3	Advanced Cell Diagnostics	418151-C3
RNA Scope probes	RNAscope Probe - Mm-Esr1-C2	Advanced Cell Diagnostics	478201-C2
RNA Scope probes	RNAscope Probe - Mm-Foxo1	Advanced Cell Diagnostics	485761
RNA Scope probes	RNAscope Probe - Mm-Frzb-C3	Advanced Cell Diagnostics	404861-C3
RNA Scope probes	RNAscope Probe - Mm-Galr1-C2	Advanced Cell Diagnostics	448821-C2
RNA Scope probes	RNAscope Probe - Mm-Grp-C2	Advanced Cell Diagnostics	317861-C2
RNA Scope probes	RNAscope Probe - Mm-Grpr-C3	Advanced Cell Diagnostics	317871-C3
RNA Scope probes	RNAscope Probe - Mm-Inhba-C2	Advanced Cell Diagnostics	455871-C2
RNA Scope probes	RNAscope Probe - Mm-Islr2	Advanced Cell Diagnostics	450031
RNA Scope probes	RNAscope Probe - Mm-Kcnip2	Advanced Cell Diagnostics	536361
RNA Scope probes	RNAscope Probe - Mm-Lmx1b-C3	Advanced Cell Diagnostics	412931-C3
RNA Scope probes	RNAscope Probe - Mm-Maf-C2	Advanced Cell Diagnostics	412951-C2
RNA Scope probes	RNAscope Probe - Mm-Mafa	Advanced Cell Diagnostics	556931
RNA Scope probes	RNAscope Probe - Mm-Mc4r-C3	Advanced Cell Diagnostics	319181-C3
RNA Scope probes	RNAscope Probe - Mm-Nccrp1	Advanced Cell Diagnostics	565071
RNA Scope probes	RNAscope Probe - Mm-Neurod2-C4	Advanced Cell Diagnostics	537171-C4
RNA Scope probes	RNAscope Probe - Mm-Neurog2	Advanced Cell Diagnostics	417291
RNA Scope probes	RNAscope Probe - Mm-Nfatc1-C3	Advanced Cell Diagnostics	436161-C3
RNA Scope probes	RNAscope Probe - Mm-Nmu	Advanced Cell Diagnostics	446831
RNA Scope probes	RNAscope Probe - Mm-Npff	Advanced Cell Diagnostics	479901
RNA Scope probes	RNAscope Probe - Mm-Ntng2-C3	Advanced Cell Diagnostics	585811-C3
RNA Scope probes	RNAscope Probe - Mm-Osr1	Advanced Cell Diagnostics	496281
RNA Scope probes	RNAscope Probe - Mm-Pax5-C2	Advanced Cell Diagnostics	541761-C2
RNA Scope probes	RNAscope Probe - Mm-Pdyn-C3	Advanced Cell Diagnostics	318771-C3
RNA Scope probes	RNAscope Probe - Mm-Penk	Advanced Cell Diagnostics	318761
RNA Scope probes	RNAscope Probe - Mm-Pou4f1-C3	Advanced Cell Diagnostics	414671-C3
RNA Scope probes	RNAscope Probe - Mm-Pou4f3-C2	Advanced Cell Diagnostics	546731-C2
RNA Scope probes	RNAscope Probe - Mm-Prdm8-C3	Advanced Cell Diagnostics	467501-C3
RNA Scope probes	RNAscope Probe - Mm-Prex2	Advanced Cell Diagnostics	432481
RNA Scope probes	RNAscope Probe - Mm-Prlr-C2	Advanced Cell Diagnostics	430791-C2
RNA Scope probes	RNAscope Probe - Mm-Pth2r	Advanced Cell Diagnostics	543351
RNA Scope probes	RNAscope Probe - Mm-Pthlh-C2	Advanced Cell Diagnostics	456521-C2
RNA Scope probes	RNAscope Probe - Mm-Rorb-C3	Advanced Cell Diagnostics	444271-C3
RNA Scope probes	RNAscope Probe - Mm-Satb2-C2	Advanced Cell Diagnostics	413261-C2
RNA Scope probes	RNAscope Probe - Mm-Sema3e-C2	Advanced Cell Diagnostics	449631-C2
RNA Scope probes	RNAscope Probe - Mm-Shisa8-C2	Advanced Cell Diagnostics	556271-C2
RNA Scope probes	RNAscope Probe - Mm-Sstr2-C2	Advanced Cell Diagnostics	437681-C2
RNA Scope probes	RNAscope Probe - Mm-Tfap2a-C4	Advanced Cell Diagnostics	319101-C4
RNA Scope probes	RNAscope Probe - Mm-Uts2b	Advanced Cell Diagnostics	468331
RNA Scope probes	RNAscope Probe - Mm-Zic1	Advanced Cell Diagnostics	493121
RNA Scope probes	RNAscope Probe - Mm-Zic2-C2	Advanced Cell Diagnostics	428211-C2
RNA Scope probes	RNAscope Probe - Mm-Zic3-C3	Advanced Cell Diagnostics	480351-C3
RNA Scope probes	RNAscope Probe - Mm-Zic4-C3	Advanced Cell Diagnostics	1041851-C3
RNA Scope probes	RNAscope Probe - Mm-Zic5	Advanced Cell Diagnostics	1210921-C1
Software	Image-J (Fiji) v2.3.0	National Institutes of Health	RRID:SCR_003070, https://imagej.net/software/fiji/
Software	Presto (R package) v1.0.0	Ilya Korsunsky, ORCID: 0000-0003-4848-3948	https://github.com/immunogenomics/presto
Software	Prism 10 for macOS – v10.3.1	Graphpad Software	RRID:SCR_002798, https://www.graphpad.com/features
Software	R v4.4.1	R Core Team	https://www.r-project.org/
Software	Seurat (R package) versions 4 and 5 (current 5.1.0)	Laboratory of Rahul Satija, New York Genome Center, New York, NY, USA	https://satijalab.org/seurat/
Software	Spacexr (R package) v2.2.1	Dylan M. Cable	https://github.com/dmcable/spacexr
Software	Tidyverse (R package) v2.0.0	Various	https://joss.theoj.org/papers/10.21105/joss.01686
Software	ZEN v3.6	Zeiss	N/A
